# Supplementary material for: The Role of Colony Size on Tunnel Branching Morphogenesis in Ant Nests
Source: PLoS One. 2014 Oct 15;9(10):e109436. doi: 10.1371/journal.pone.0109436 (PMC4198125; doi:10.1371/journal.pone.0109436)
Supplement: Data S1 — The graphs data are reported in the zip file S1.zip. Two directories are given: the directory “Final” contains the final state of the graph for all experiments, with file labels in the form “A050-01” for the group size 50, replicate 1; the directory “TimeSequences” contains the time series of networks for the group sizes 100 and 200 with one directory per experiment (same labelling convention). Within each directory, the series of 217 snapshots are given in the order. Each graph is reported in a “.gra” file which contains: the list of nodes (vertices) describing for each node: “noeud”, NodeIdent, NodeType, NodeX, NodeY, NodeRadius, followed by the list of tunnels between nodes (edges) describing for each edge: “arc”, Node1Ident, Node2Ident, Width. The Node1Ident and Node2Ident correspond to the labels NodeIdent in the list of nodes. (ZIP) [file pone.0109436.s001.zip]

Archive with 5,054 entries (5,023 files):
- S12/
- S12/.DS_Store
- __MACOSX/
- __MACOSX/S12/
- __MACOSX/S12/._.DS_Store
- S12/Final/
- S12/Final/A050-01.gra
- S12/Final/A050-02.gra
- S12/Final/A050-03.gra
- S12/Final/A050-04.gra
- S12/Final/A050-05.gra
- S12/Final/A100-01.gra
- S12/Final/A100-02.gra
- S12/Final/A100-03.gra
- S12/Final/A100-04.gra
- S12/Final/A100-05.gra
- S12/Final/A200-01.gra
- S12/Final/A200-02.gra
- S12/Final/A200-03.gra
- S12/Final/A200-04.gra
- S12/Final/A200-05.gra
- S12/Final/A200-06.gra
- S12/Final/A200-07.gra
- S12/Final/A200-08.gra
- S12/Final/A200-09.gra
- S12/Final/A200-10.gra
- S12/Final/A200-11.gra
- S12/Final/A200-12.gra
- S12/Final/A200-13.gra
- S12/Final/A200-14.gra
- S12/Final/A200-15.gra
- S12/Final/A200-16.gra
- S12/Final/A200-17.gra
- S12/Final/A200-18.gra
- S12/TimeSequences/
- S12/TimeSequences/.DS_Store
- __MACOSX/S12/TimeSequences/
- __MACOSX/S12/TimeSequences/._.DS_Store
- S12/TimeSequences/A100/
- S12/TimeSequences/A100/A100-01/
- S12/TimeSequences/A100/A100-01/tst001.gra
- S12/TimeSequences/A100/A100-01/tst002.gra
- S12/TimeSequences/A100/A100-01/tst003.gra
- S12/TimeSequences/A100/A100-01/tst004.gra
- S12/TimeSequences/A100/A100-01/tst005.gra
- S12/TimeSequences/A100/A100-01/tst006.gra
- S12/TimeSequences/A100/A100-01/tst007.gra
- S12/TimeSequences/A100/A100-01/tst008.gra
- S12/TimeSequences/A100/A100-01/tst009.gra
- S12/TimeSequences/A100/A100-01/tst010.gra
- S12/TimeSequences/A100/A100-01/tst011.gra
- S12/TimeSequences/A100/A100-01/tst012.gra
- S12/TimeSequences/A100/A100-01/tst013.gra
- S12/TimeSequences/A100/A100-01/tst014.gra
- S12/TimeSequences/A100/A100-01/tst015.gra
- S12/TimeSequences/A100/A100-01/tst016.gra
- S12/TimeSequences/A100/A100-01/tst017.gra
- S12/TimeSequences/A100/A100-01/tst018.gra
- S12/TimeSequences/A100/A100-01/tst019.gra
- S12/TimeSequences/A100/A100-01/tst020.gra
- S12/TimeSequences/A100/A100-01/tst021.gra
- S12/TimeSequences/A100/A100-01/tst022.gra
- S12/TimeSequences/A100/A100-01/tst023.gra
- S12/TimeSequences/A100/A100-01/tst024.gra
- S12/TimeSequences/A100/A100-01/tst025.gra
- S12/TimeSequences/A100/A100-01/tst026.gra
- S12/TimeSequences/A100/A100-01/tst027.gra
- S12/TimeSequences/A100/A100-01/tst028.gra
- S12/TimeSequences/A100/A100-01/tst029.gra
- S12/TimeSequences/A100/A100-01/tst030.gra
- S12/TimeSequences/A100/A100-01/tst031.gra
- S12/TimeSequences/A100/A100-01/tst032.gra
- S12/TimeSequences/A100/A100-01/tst033.gra
- S12/TimeSequences/A100/A100-01/tst034.gra
- S12/TimeSequences/A100/A100-01/tst035.gra
- S12/TimeSequences/A100/A100-01/tst036.gra
- S12/TimeSequences/A100/A100-01/tst037.gra
- S12/TimeSequences/A100/A100-01/tst038.gra
- S12/TimeSequences/A100/A100-01/tst039.gra
- S12/TimeSequences/A100/A100-01/tst040.gra
- S12/TimeSequences/A100/A100-01/tst041.gra
- S12/TimeSequences/A100/A100-01/tst042.gra
- S12/TimeSequences/A100/A100-01/tst043.gra
- S12/TimeSequences/A100/A100-01/tst044.gra
- S12/TimeSequences/A100/A100-01/tst045.gra
- S12/TimeSequences/A100/A100-01/tst046.gra
- S12/TimeSequences/A100/A100-01/tst047.gra
- S12/TimeSequences/A100/A100-01/tst048.gra
- S12/TimeSequences/A100/A100-01/tst049.gra
- S12/TimeSequences/A100/A100-01/tst050.gra
- S12/TimeSequences/A100/A100-01/tst051.gra
- S12/TimeSequences/A100/A100-01/tst052.gra
- S12/TimeSequences/A100/A100-01/tst053.gra
- S12/TimeSequences/A100/A100-01/tst054.gra
- S12/TimeSequences/A100/A100-01/tst055.gra
- S12/TimeSequences/A100/A100-01/tst056.gra
- S12/TimeSequences/A100/A100-01/tst057.gra
- S12/TimeSequences/A100/A100-01/tst058.gra
- S12/TimeSequences/A100/A100-01/tst059.gra
- S12/TimeSequences/A100/A100-01/tst060.gra
- S12/TimeSequences/A100/A100-01/tst061.gra
- S12/TimeSequences/A100/A100-01/tst062.gra
- S12/TimeSequences/A100/A100-01/tst063.gra
- S12/TimeSequences/A100/A100-01/tst064.gra
- S12/TimeSequences/A100/A100-01/tst065.gra
- S12/TimeSequences/A100/A100-01/tst066.gra
- S12/TimeSequences/A100/A100-01/tst067.gra
- S12/TimeSequences/A100/A100-01/tst068.gra
- S12/TimeSequences/A100/A100-01/tst069.gra
- S12/TimeSequences/A100/A100-01/tst070.gra
- S12/TimeSequences/A100/A100-01/tst071.gra
- S12/TimeSequences/A100/A100-01/tst072.gra
- S12/TimeSequences/A100/A100-01/tst073.gra
- S12/TimeSequences/A100/A100-01/tst074.gra
- S12/TimeSequences/A100/A100-01/tst075.gra
- S12/TimeSequences/A100/A100-01/tst076.gra
- S12/TimeSequences/A100/A100-01/tst077.gra
- S12/TimeSequences/A100/A100-01/tst078.gra
- S12/TimeSequences/A100/A100-01/tst079.gra
- S12/TimeSequences/A100/A100-01/tst080.gra
- S12/TimeSequences/A100/A100-01/tst081.gra
- S12/TimeSequences/A100/A100-01/tst082.gra
- S12/TimeSequences/A100/A100-01/tst083.gra
- S12/TimeSequences/A100/A100-01/tst084.gra
- S12/TimeSequences/A100/A100-01/tst085.gra
- S12/TimeSequences/A100/A100-01/tst086.gra
- S12/TimeSequences/A100/A100-01/tst087.gra
- S12/TimeSequences/A100/A100-01/tst088.gra
- S12/TimeSequences/A100/A100-01/tst089.gra
- S12/TimeSequences/A100/A100-01/tst090.gra
- S12/TimeSequences/A100/A100-01/tst091.gra
- S12/TimeSequences/A100/A100-01/tst092.gra
- S12/TimeSequences/A100/A100-01/tst093.gra
- S12/TimeSequences/A100/A100-01/tst094.gra
- S12/TimeSequences/A100/A100-01/tst095.gra
- S12/TimeSequences/A100/A100-01/tst096.gra
- S12/TimeSequences/A100/A100-01/tst097.gra
- S12/TimeSequences/A100/A100-01/tst098.gra
- S12/TimeSequences/A100/A100-01/tst099.gra
- S12/TimeSequences/A100/A100-01/tst100.gra
- S12/TimeSequences/A100/A100-01/tst101.gra
- S12/TimeSequences/A100/A100-01/tst102.gra
- S12/TimeSequences/A100/A100-01/tst103.gra
- S12/TimeSequences/A100/A100-01/tst104.gra
- S12/TimeSequences/A100/A100-01/tst105.gra
- S12/TimeSequences/A100/A100-01/tst106.gra
- S12/TimeSequences/A100/A100-01/tst107.gra
- S12/TimeSequences/A100/A100-01/tst108.gra
- S12/TimeSequences/A100/A100-01/tst109.gra
- S12/TimeSequences/A100/A100-01/tst110.gra
- S12/TimeSequences/A100/A100-01/tst111.gra
- S12/TimeSequences/A100/A100-01/tst112.gra
- S12/TimeSequences/A100/A100-01/tst113.gra
- S12/TimeSequences/A100/A100-01/tst114.gra
- S12/TimeSequences/A100/A100-01/tst115.gra
- S12/TimeSequences/A100/A100-01/tst116.gra
- S12/TimeSequences/A100/A100-01/tst117.gra
- S12/TimeSequences/A100/A100-01/tst118.gra
- S12/TimeSequences/A100/A100-01/tst119.gra
- S12/TimeSequences/A100/A100-01/tst120.gra
- S12/TimeSequences/A100/A100-01/tst121.gra
- S12/TimeSequences/A100/A100-01/tst122.gra
- S12/TimeSequences/A100/A100-01/tst123.gra
- S12/TimeSequences/A100/A100-01/tst124.gra
- S12/TimeSequences/A100/A100-01/tst125.gra
- S12/TimeSequences/A100/A100-01/tst126.gra
- S12/TimeSequences/A100/A100-01/tst127.gra
- S12/TimeSequences/A100/A100-01/tst128.gra
- S12/TimeSequences/A100/A100-01/tst129.gra
- S12/TimeSequences/A100/A100-01/tst130.gra
- S12/TimeSequences/A100/A100-01/tst131.gra
- S12/TimeSequences/A100/A100-01/tst132.gra
- S12/TimeSequences/A100/A100-01/tst133.gra
- S12/TimeSequences/A100/A100-01/tst134.gra
- S12/TimeSequences/A100/A100-01/tst135.gra
- S12/TimeSequences/A100/A100-01/tst136.gra
- S12/TimeSequences/A100/A100-01/tst137.gra
- S12/TimeSequences/A100/A100-01/tst138.gra
- S12/TimeSequences/A100/A100-01/tst139.gra
- S12/TimeSequences/A100/A100-01/tst140.gra
- S12/TimeSequences/A100/A100-01/tst141.gra
- S12/TimeSequences/A100/A100-01/tst142.gra
- S12/TimeSequences/A100/A100-01/tst143.gra
- S12/TimeSequences/A100/A100-01/tst144.gra
- S12/TimeSequences/A100/A100-01/tst145.gra
- S12/TimeSequences/A100/A100-01/tst146.gra
- S12/TimeSequences/A100/A100-01/tst147.gra
- S12/TimeSequences/A100/A100-01/tst148.gra
- S12/TimeSequences/A100/A100-01/tst149.gra
- S12/TimeSequences/A100/A100-01/tst150.gra
- S12/TimeSequences/A100/A100-01/tst151.gra
- S12/TimeSequences/A100/A100-01/tst152.gra
- S12/TimeSequences/A100/A100-01/tst153.gra
- S12/TimeSequences/A100/A100-01/tst154.gra
- S12/TimeSequences/A100/A100-01/tst155.gra
- S12/TimeSequences/A100/A100-01/tst156.gra
- S12/TimeSequences/A100/A100-01/tst157.gra
- S12/TimeSequences/A100/A100-01/tst158.gra
- S12/TimeSequences/A100/A100-01/tst159.gra
- S12/TimeSequences/A100/A100-01/tst160.gra
- S12/TimeSequences/A100/A100-01/tst161.gra
- S12/TimeSequences/A100/A100-01/tst162.gra
- S12/TimeSequences/A100/A100-01/tst163.gra
- S12/TimeSequences/A100/A100-01/tst164.gra
- S12/TimeSequences/A100/A100-01/tst165.gra
- S12/TimeSequences/A100/A100-01/tst166.gra
- S12/TimeSequences/A100/A100-01/tst167.gra
- S12/TimeSequences/A100/A100-01/tst168.gra
- S12/TimeSequences/A100/A100-01/tst169.gra
- S12/TimeSequences/A100/A100-01/tst170.gra
- S12/TimeSequences/A100/A100-01/tst171.gra
- S12/TimeSequences/A100/A100-01/tst172.gra
- S12/TimeSequences/A100/A100-01/tst173.gra
- S12/TimeSequences/A100/A100-01/tst174.gra
- S12/TimeSequences/A100/A100-01/tst175.gra
- S12/TimeSequences/A100/A100-01/tst176.gra
- S12/TimeSequences/A100/A100-01/tst177.gra
- S12/TimeSequences/A100/A100-01/tst178.gra
- S12/TimeSequences/A100/A100-01/tst179.gra
- S12/TimeSequences/A100/A100-01/tst180.gra
- S12/TimeSequences/A100/A100-01/tst181.gra
- S12/TimeSequences/A100/A100-01/tst182.gra
- S12/TimeSequences/A100/A100-01/tst183.gra
- S12/TimeSequences/A100/A100-01/tst184.gra
- S12/TimeSequences/A100/A100-01/tst185.gra
- S12/TimeSequences/A100/A100-01/tst186.gra
- S12/TimeSequences/A100/A100-01/tst187.gra
- S12/TimeSequences/A100/A100-01/tst188.gra
- S12/TimeSequences/A100/A100-01/tst189.gra
- S12/TimeSequences/A100/A100-01/tst190.gra
- S12/TimeSequences/A100/A100-01/tst191.gra
- S12/TimeSequences/A100/A100-01/tst192.gra
- S12/TimeSequences/A100/A100-01/tst193.gra
- S12/TimeSequences/A100/A100-01/tst194.gra
- S12/TimeSequences/A100/A100-01/tst195.gra
- S12/TimeSequences/A100/A100-01/tst196.gra
- S12/TimeSequences/A100/A100-01/tst197.gra
- S12/TimeSequences/A100/A100-01/tst198.gra
- S12/TimeSequences/A100/A100-01/tst199.gra
- S12/TimeSequences/A100/A100-01/tst200.gra
- S12/TimeSequences/A100/A100-01/tst201.gra
- S12/TimeSequences/A100/A100-01/tst202.gra
- S12/TimeSequences/A100/A100-01/tst203.gra
- S12/TimeSequences/A100/A100-01/tst204.gra
- S12/TimeSequences/A100/A100-01/tst205.gra
- S12/TimeSequences/A100/A100-01/tst206.gra
- S12/TimeSequences/A100/A100-01/tst207.gra
- S12/TimeSequences/A100/A100-01/tst208.gra
- S12/TimeSequences/A100/A100-01/tst209.gra
- S12/TimeSequences/A100/A100-01/tst210.gra
- S12/TimeSequences/A100/A100-01/tst211.gra
- S12/TimeSequences/A100/A100-01/tst212.gra
- S12/TimeSequences/A100/A100-01/tst213.gra
- S12/TimeSequences/A100/A100-01/tst214.gra
- S12/TimeSequences/A100/A100-01/tst215.gra
- S12/TimeSequences/A100/A100-01/tst216.gra
- S12/TimeSequences/A100/A100-01/tst217.gra
- S12/TimeSequences/A100/A100-02/
- S12/TimeSequences/A100/A100-02/tst001.gra
- S12/TimeSequences/A100/A100-02/tst002.gra
- S12/TimeSequences/A100/A100-02/tst003.gra
- S12/TimeSequences/A100/A100-02/tst004.gra
- S12/TimeSequences/A100/A100-02/tst005.gra
- S12/TimeSequences/A100/A100-02/tst006.gra
- S12/TimeSequences/A100/A100-02/tst007.gra
- S12/TimeSequences/A100/A100-02/tst008.gra
- S12/TimeSequences/A100/A100-02/tst009.gra
- S12/TimeSequences/A100/A100-02/tst010.gra
- S12/TimeSequences/A100/A100-02/tst011.gra
- S12/TimeSequences/A100/A100-02/tst012.gra
- S12/TimeSequences/A100/A100-02/tst013.gra
- S12/TimeSequences/A100/A100-02/tst014.gra
- S12/TimeSequences/A100/A100-02/tst015.gra
- S12/TimeSequences/A100/A100-02/tst016.gra
- S12/TimeSequences/A100/A100-02/tst017.gra
- S12/TimeSequences/A100/A100-02/tst018.gra
- S12/TimeSequences/A100/A100-02/tst019.gra
- S12/TimeSequences/A100/A100-02/tst020.gra
- S12/TimeSequences/A100/A100-02/tst021.gra
- S12/TimeSequences/A100/A100-02/tst022.gra
- S12/TimeSequences/A100/A100-02/tst023.gra
- S12/TimeSequences/A100/A100-02/tst024.gra
- S12/TimeSequences/A100/A100-02/tst025.gra
- S12/TimeSequences/A100/A100-02/tst026.gra
- S12/TimeSequences/A100/A100-02/tst027.gra
- S12/TimeSequences/A100/A100-02/tst028.gra
- S12/TimeSequences/A100/A100-02/tst029.gra
- S12/TimeSequences/A100/A100-02/tst030.gra
- S12/TimeSequences/A100/A100-02/tst031.gra
- S12/TimeSequences/A100/A100-02/tst032.gra
- S12/TimeSequences/A100/A100-02/tst033.gra
- S12/TimeSequences/A100/A100-02/tst034.gra
- S12/TimeSequences/A100/A100-02/tst035.gra
- S12/TimeSequences/A100/A100-02/tst036.gra
- S12/TimeSequences/A100/A100-02/tst037.gra
- S12/TimeSequences/A100/A100-02/tst038.gra
- S12/TimeSequences/A100/A100-02/tst039.gra
- S12/TimeSequences/A100/A100-02/tst040.gra
- S12/TimeSequences/A100/A100-02/tst041.gra
- S12/TimeSequences/A100/A100-02/tst042.gra
[truncated: 4,754 more entries]
