# Supplementary material for: The Role of Colony Size on Tunnel Branching Morphogenesis in Ant Nests
Source: PLoS One. 2014 Oct 15;9(10):e109436. doi: 10.1371/journal.pone.0109436 (PMC4198125; doi:10.1371/journal.pone.0109436)
Supplement: Data S1 — The graphs data are reported in the zip file S1.zip. Two directories are given: the directory “Final” contains the final state of the graph for all experiments, with file labels in the form “A050-01” for the group size 50, replicate 1; the directory “TimeSequences” contains the time series of networks for the group sizes 100 and 200 with one directory per experiment (same labelling convention). Within each directory, the series of 217 snapshots are given in the order. Each graph is reported in a “.gra” file which contains: the list of nodes (vertices) describing for each node: “noeud”, NodeIdent, NodeType, NodeX, NodeY, NodeRadius, followed by the list of tunnels between nodes (edges) describing for each edge: “arc”, Node1Ident, Node2Ident, Width. The Node1Ident and Node2Ident correspond to the labels NodeIdent in the list of nodes. (ZIP) [file pone.0109436.s001.zip › S12/Final/A050-01.gra]

noeud	1	peripheral	-0.3820385818561	0.910323253388947	0.0510948905109489
noeud	2	peripheral	0.738399374348279	0.749739311783107	0.0802919708029197
noeud	3	peripheral	0.869786235662148	0.574556830031283	0.072992700729927
noeud	4	peripheral	0.588764337851929	-0.648070907194995	0.0401459854014599
noeud	5	front	0.559567257559958	-0.58237747653806	0.0437956204379562
noeud	6	interne	0.482924921793535	0.286235662148071	0.109489051094891
noeud	7	interne	0.088764337851929	0.264337851929093	0.0875912408759124
noeud	8	front	0.417231491136601	0.505213764337852	0.0693430656934307
noeud	9	interne	0.402632950990615	0.600104275286757	0.0912408759124088
noeud	10	interne	0.274895724713243	-0.0860271115745569	0.131386861313869
noeud	11	front	0.125260688216893	-0.0787278415015642	0.0656934306569343
noeud	12	interne	0.0413190823774765	0.0745568300312825	0.072992700729927
noeud	13	interne	-0.206856100104275	0.198644421272158	0.0766423357664234
noeud	14	peripheral	0.355187695516163	-0.757559958289885	0.0766423357664234
noeud	15	peripheral	0.0595672575599582	-0.794056308654849	0.0693430656934307
noeud	16	front	-0.221454640250261	0.450469238790407	0.0693430656934307
noeud	17	interne	-0.290797705943691	-0.0860271115745569	0.124087591240876
noeud	18	front	-0.465980187695516	-0.0531803962460897	0.0766423357664234
noeud	19	interne	-0.210505735140772	-0.199165797705944	0.105839416058394
noeud	20	front	-0.221454640250261	-0.348800834202294	0.0766423357664234
noeud	21	front	-0.330943691345151	-0.253910323253389	0.0766423357664234
noeud	22	externe	-0.00247653806047973	-0.137122002085506	0.105839416058394
noeud	23	front	0.103362877997914	-0.166319082377477	0.0474452554744526
noeud	24	front	-0.181308654848801	0.731491136600626	0.0547445255474453
noeud	25	peripheral	-0.648461939520334	-0.348800834202294	0.0510948905109489
noeud	26	front	-0.593717413972888	-0.315954118873827	0.0437956204379562
noeud	27	peripheral	-0.699556830031283	-0.253910323253389	0.0583941605839416
noeud	28	front	-0.65211157455683	-0.235662148070907	0.0474452554744526
arc	5	4	0.0401459854014599
arc	6	3	0.072992700729927
arc	7	6	0.0638686131386861
arc	6	10	0.0875912408759124
arc	11	10	0.0693430656934307
arc	12	7	0.0510948905109489
arc	12	13	0.0583941605839416
arc	16	13	0.062043795620438
arc	13	17	0.0656934306569343
arc	18	17	0.0802919708029197
arc	21	19	0.072992700729927
arc	19	20	0.072992700729927
arc	19	17	0.0693430656934307
arc	19	22	0.0656934306569343
arc	22	23	0.0474452554744526
arc	22	12	0.0693430656934307
arc	1	24	0.0583941605839416
arc	25	26	0.0437956204379562
arc	27	28	0.0437956204379562
arc	22	15	0.0656934306569343
arc	10	14	0.0839416058394161
arc	9	7	0.105839416058394
arc	9	2	0.0839416058394161
arc	8	9	0.062043795620438
