# Supplementary material for: The Role of Colony Size on Tunnel Branching Morphogenesis in Ant Nests
Source: PLoS One. 2014 Oct 15;9(10):e109436. doi: 10.1371/journal.pone.0109436 (PMC4198125; doi:10.1371/journal.pone.0109436)
Supplement: Data S1 — The graphs data are reported in the zip file S1.zip. Two directories are given: the directory “Final” contains the final state of the graph for all experiments, with file labels in the form “A050-01” for the group size 50, replicate 1; the directory “TimeSequences” contains the time series of networks for the group sizes 100 and 200 with one directory per experiment (same labelling convention). Within each directory, the series of 217 snapshots are given in the order. Each graph is reported in a “.gra” file which contains: the list of nodes (vertices) describing for each node: “noeud”, NodeIdent, NodeType, NodeX, NodeY, NodeRadius, followed by the list of tunnels between nodes (edges) describing for each edge: “arc”, Node1Ident, Node2Ident, Width. The Node1Ident and Node2Ident correspond to the labels NodeIdent in the list of nodes. (ZIP) [file pone.0109436.s001.zip › S12/Final/A050-02.gra]

noeud	1	peripheral	0.663190823774765	-0.7359228362878	0.062043795620438
noeud	2	peripheral	-0.833159541188738	-0.392857142857143	0.102189781021898
noeud	3	front	-0.143378519290928	-0.334462982273201	0.0547445255474453
noeud	4	front	0.243482794577685	-0.411105318039625	0.0693430656934307
noeud	5	peripheral	0.76903023983316	-0.54614181438999	0.0693430656934307
noeud	6	interne	0.7288842544317	-0.484098018769552	0.0656934306569343
noeud	7	front	0.812825860271116	-0.312565172054223	0.0364963503649635
noeud	8	peripheral	-0.676225234619395	0.545099061522419	0.0510948905109489
noeud	9	peripheral	-0.763816475495308	0.38451511991658	0.0583941605839416
noeud	10	interne	-0.588633993743483	0.256777893639207	0.0766423357664234
noeud	11	interne	-0.636079249217935	0.358967674661105	0.0802919708029197
noeud	12	front	0.0281543274244004	0.0669968717413972	0.0547445255474453
noeud	13	peripheral	-0.106882168925965	0.855318039624609	0.0693430656934307
noeud	14	peripheral	0.502606882168926	0.749478623566215	0.0547445255474453
arc	1	4	0.0717761557177617
arc	6	5	0.062043795620438
arc	6	7	0.0474452554744526
arc	6	14	0.0809002433090026
arc	13	12	0.0693430656934307
arc	11	10	0.0510948905109489
arc	9	11	0.0547445255474453
arc	11	8	0.062043795620438
arc	10	3	0.0839416058394161
arc	2	10	0.0912408759124088
