# Supplementary material for: The Role of Colony Size on Tunnel Branching Morphogenesis in Ant Nests
Source: PLoS One. 2014 Oct 15;9(10):e109436. doi: 10.1371/journal.pone.0109436 (PMC4198125; doi:10.1371/journal.pone.0109436)
Supplement: Data S1 — The graphs data are reported in the zip file S1.zip. Two directories are given: the directory “Final” contains the final state of the graph for all experiments, with file labels in the form “A050-01” for the group size 50, replicate 1; the directory “TimeSequences” contains the time series of networks for the group sizes 100 and 200 with one directory per experiment (same labelling convention). Within each directory, the series of 217 snapshots are given in the order. Each graph is reported in a “.gra” file which contains: the list of nodes (vertices) describing for each node: “noeud”, NodeIdent, NodeType, NodeX, NodeY, NodeRadius, followed by the list of tunnels between nodes (edges) describing for each edge: “arc”, Node1Ident, Node2Ident, Width. The Node1Ident and Node2Ident correspond to the labels NodeIdent in the list of nodes. (ZIP) [file pone.0109436.s001.zip › S12/Final/A050-03.gra]

noeud	1	interne	0.333472367049009	-0.505109489051095	0.208029197080292
noeud	2	peripheral	0.238581856100104	-0.851824817518248	0.0912408759124088
noeud	3	peripheral	0.453910323253389	-0.705839416058394	0.0948905109489051
noeud	4	interne	0.176538060479666	-0.0890510948905109	0.0948905109489051
noeud	5	interne	-0.0825860271115746	-0.260583941605839	0.109489051094891
noeud	6	peripheral	-0.0679874869655892	-0.972262773722628	0.0583941605839416
noeud	7	interne	-0.250469238790407	-0.333576642335766	0.0693430656934307
noeud	8	peripheral	-0.232221063607925	-0.972262773722628	0.0802919708029197
noeud	9	interne	-0.294264859228363	-0.00145985401459846	0.218978102189781
noeud	10	peripheral	-0.808863399374348	-0.698540145985401	0.0656934306569343
noeud	11	front	0.037851929092805	-0.888321167883212	0.0510948905109489
noeud	12	interne	-0.622732012513034	-0.0817518248175182	0.0985401459854015
noeud	13	peripheral	-1.0533889468196	-0.0890510948905109	0.072992700729927
noeud	14	peripheral	0.0779979144942648	-0.957664233576642	0.072992700729927
noeud	15	peripheral	0.333472367049009	0.768613138686131	0.0583941605839416
noeud	16	peripheral	-0.881856100104275	0.531386861313869	0.0510948905109489
noeud	17	peripheral	-0.991345151199166	0.341605839416058	0.072992700729927
noeud	18	front	-0.845359749739312	0.341605839416058	0.0693430656934307
noeud	19	interne	-0.115432742440042	0.264963503649635	0.215328467153285
noeud	20	front	0.00135557872784148	-0.0525547445255474	0.0583941605839416
noeud	21	front	0.599895724713243	-0.297080291970803	0.0656934306569343
noeud	22	interne	0.0998957247132429	0.148175182481752	0.116788321167883
noeud	23	peripheral	0.698435870698644	-0.282481751824817	0.0875912408759124
noeud	24	interne	0.0706986444212721	0.334306569343066	0.0802919708029197
noeud	25	peripheral	-0.389155370177268	0.896350364963504	0.109489051094891
noeud	26	interne	0.165589155370177	0.502189781021898	0.0839416058394161
noeud	27	front	0.169238790406674	0.410948905109489	0.0364963503649635
noeud	28	interne	0.380917622523462	0.597080291970803	0.0802919708029197
noeud	29	peripheral	0.464859228362878	0.626277372262774	0.0510948905109489
noeud	30	interne	0.490406673618352	0.370802919708029	0.14963503649635
noeud	31	front	0.355370177267987	0.330656934306569	0.0401459854014599
noeud	32	peripheral	0.610844629822732	0.432846715328467	0.156934306569343
noeud	33	interne	0.275078206465068	-0.00145985401459846	0.0656934306569343
noeud	34	peripheral	0.669238790406674	0.224817518248175	0.116788321167883
noeud	35	peripheral	-0.0679874869655892	0.918248175182482	0.0912408759124088
arc	2	1	0.0875912408759124
arc	3	1	0.0802919708029197
arc	1	4	0.113138686131387
arc	5	4	0.062043795620438
arc	6	5	0.0510948905109489
arc	7	5	0.0583941605839416
arc	8	7	0.072992700729927
arc	7	9	0.0510948905109489
arc	5	9	0.0565693430656934
arc	9	12	0.0748175182481752
arc	13	12	0.0766423357664234
arc	9	16	0.070559610705596
arc	17	18	0.0693430656934307
arc	9	19	0.109489051094891
arc	20	19	0.062043795620438
arc	19	22	0.072992700729927
arc	19	24	0.0456204379562044
arc	24	22	0.0583941605839416
arc	24	26	0.0529197080291971
arc	27	26	0.0401459854014599
arc	26	28	0.0583941605839416
arc	28	29	0.0474452554744526
arc	31	30	0.0401459854014599
arc	28	30	0.0583941605839416
arc	32	30	0.14963503649635
arc	22	33	0.0693430656934307
arc	4	33	0.062043795620438
arc	33	34	0.072992700729927
arc	35	19	0.0693430656934307
arc	19	25	0.0924574209245741
arc	21	23	0.0693430656934307
arc	15	26	0.041970802919708
arc	11	14	0.0547445255474453
arc	10	12	0.0748175182481752
