# Supplementary material for: The Role of Colony Size on Tunnel Branching Morphogenesis in Ant Nests
Source: PLoS One. 2014 Oct 15;9(10):e109436. doi: 10.1371/journal.pone.0109436 (PMC4198125; doi:10.1371/journal.pone.0109436)
Supplement: Data S1 — The graphs data are reported in the zip file S1.zip. Two directories are given: the directory “Final” contains the final state of the graph for all experiments, with file labels in the form “A050-01” for the group size 50, replicate 1; the directory “TimeSequences” contains the time series of networks for the group sizes 100 and 200 with one directory per experiment (same labelling convention). Within each directory, the series of 217 snapshots are given in the order. Each graph is reported in a “.gra” file which contains: the list of nodes (vertices) describing for each node: “noeud”, NodeIdent, NodeType, NodeX, NodeY, NodeRadius, followed by the list of tunnels between nodes (edges) describing for each edge: “arc”, Node1Ident, Node2Ident, Width. The Node1Ident and Node2Ident correspond to the labels NodeIdent in the list of nodes. (ZIP) [file pone.0109436.s001.zip › S12/Final/A050-04.gra]

noeud	1	peripheral	0.177544010304852	-0.656290253327608	0.0875912408759124
noeud	2	interne	0.086303134392443	-0.557750107342207	0.127737226277372
noeud	3	front	0.00601116358952333	-0.721983683984543	0.062043795620438
noeud	4	interne	0.0279089738085014	-0.378917990553886	0.102189781021898
noeud	5	interne	0.075354229282954	-0.181837698583083	0.0912408759124088
noeud	6	peripheral	0.360025762129669	-0.448261056247316	0.127737226277372
noeud	7	interne	0.0315586088449978	-0.00665521683125801	0.138686131386861
noeud	8	front	-0.0815800772863891	-0.0978960927436668	0.0437956204379562
noeud	9	front	-0.0888793473593818	0.0334907685702018	0.0401459854014599
noeud	10	peripheral	-1.04143409188493	0.672176899957063	0.0656934306569343
noeud	11	front	-0.796908544439674	0.51524259338772	0.0583941605839416
noeud	12	peripheral	-0.731215113782739	-0.692786603692572	0.0912408759124088
noeud	13	peripheral	0.312580506655217	0.832760841562903	0.105839416058394
noeud	14	interne	0.217689995706312	0.723271790468012	0.14963503649635
noeud	15	interne	0.443967367969085	0.402103907256333	0.0766423357664234
noeud	16	front	0.454916273078574	0.124731644482611	0.0510948905109489
noeud	17	peripheral	0.546157148990983	0.438600257621297	0.0510948905109489
arc	3	2	0.062043795620438
arc	2	1	0.0802919708029197
arc	4	2	0.0875912408759124
arc	4	5	0.0839416058394161
arc	5	6	0.0839416058394161
arc	7	5	0.0656934306569343
arc	8	7	0.0401459854014599
arc	9	7	0.0401459854014599
arc	10	11	0.0510948905109489
arc	7	14	0.0948905109489051
arc	16	15	0.0547445255474453
arc	15	17	0.0437956204379562
arc	15	14	0.0675182481751825
arc	13	14	0.105839416058394
arc	12	4	0.110705596107056
