# Supplementary material for: The Role of Colony Size on Tunnel Branching Morphogenesis in Ant Nests
Source: PLoS One. 2014 Oct 15;9(10):e109436. doi: 10.1371/journal.pone.0109436 (PMC4198125; doi:10.1371/journal.pone.0109436)
Supplement: Data S1 — The graphs data are reported in the zip file S1.zip. Two directories are given: the directory “Final” contains the final state of the graph for all experiments, with file labels in the form “A050-01” for the group size 50, replicate 1; the directory “TimeSequences” contains the time series of networks for the group sizes 100 and 200 with one directory per experiment (same labelling convention). Within each directory, the series of 217 snapshots are given in the order. Each graph is reported in a “.gra” file which contains: the list of nodes (vertices) describing for each node: “noeud”, NodeIdent, NodeType, NodeX, NodeY, NodeRadius, followed by the list of tunnels between nodes (edges) describing for each edge: “arc”, Node1Ident, Node2Ident, Width. The Node1Ident and Node2Ident correspond to the labels NodeIdent in the list of nodes. (ZIP) [file pone.0109436.s001.zip › S12/Final/A050-05.gra]

noeud	1	interne	-0.375236550419032	0.14301162476345	0.281021897810219
noeud	2	peripheral	-0.959178156258448	0.657610164909435	0.0948905109489051
noeud	3	peripheral	0.365639361989727	0.507975128413085	0.0583941605839416
noeud	4	peripheral	0.44228169775615	0.329143011624763	0.0802919708029197
noeud	5	peripheral	0.445931332792647	0.230602865639362	0.0510948905109489
noeud	6	peripheral	0.464179507975128	0.110164909434982	0.0693430656934307
noeud	7	peripheral	0.489726953230603	-0.0759664774263315	0.072992700729927
noeud	8	peripheral	0.409434982427683	-0.426331440929981	0.0656934306569343
noeud	9	peripheral	-0.0942146526088133	-0.86793728034604	0.0583941605839416
noeud	10	interne	-0.331440929981076	-0.0978642876453096	0.0912408759124088
noeud	11	interne	-0.189105163557718	-0.119762097864288	0.0802919708029197
noeud	12	interne	-0.108813192754799	-0.0686672073533388	0.0583941605839416
noeud	13	interne	-0.0358204920248717	-0.0942146526088133	0.0547445255474453
noeud	14	interne	-0.0467693971343607	-0.218302243849689	0.072992700729927
noeud	15	interne	0.0481211138145444	-0.0942146526088133	0.0693430656934307
noeud	16	interne	0.0663692889970261	0.00797512841308453	0.0875912408759124
noeud	17	interne	-0.0723168423898352	0.0408218437415517	0.109489051094891
noeud	18	interne	-0.130711002973777	0.219653960529873	0.0948905109489051
noeud	19	interne	0.0846174641795079	0.274398486077318	0.105839416058394
noeud	20	interne	0.234252500675858	0.307245201405785	0.0985401459854015
noeud	21	front	-0.108813192754799	-0.743849689105164	0.0401459854014599
noeud	22	front	-0.495674506623412	-0.543119762097864	0.072992700729927
noeud	23	front	0.0955663692889969	0.394836442281698	0.0510948905109489
noeud	24	front	0.208705055420384	0.146661259799946	0.0766423357664234
noeud	25	front	-0.211002973776696	0.398486077318194	0.0328467153284672
noeud	26	front	0.033522573668559	-0.214652608813193	0.0291970802919708
noeud	27	front	-0.229251148959178	-0.203703703703704	0.0364963503649635
arc	18	19	0.0510948905109489
arc	19	20	0.0766423357664234
arc	20	4	0.0510948905109489
arc	20	3	0.0602189781021898
arc	19	23	0.0547445255474453
arc	24	5	0.0583941605839416
arc	25	18	0.0364963503649635
arc	1	18	0.12043795620438
arc	17	1	0.105839416058394
arc	12	17	0.0510948905109489
arc	17	16	0.0583941605839416
arc	15	16	0.0510948905109489
arc	26	15	0.0328467153284672
arc	15	13	0.0437956204379562
arc	13	14	0.0364963503649635
arc	13	12	0.0401459854014599
arc	11	12	0.0510948905109489
arc	11	14	0.0510948905109489
arc	27	11	0.0401459854014599
arc	11	10	0.0474452554744526
arc	10	1	0.062043795620438
arc	15	7	0.0571776155717763
arc	16	6	0.0565693430656934
arc	22	10	0.062043795620438
arc	14	8	0.0535279805352799
arc	1	2	0.0948905109489051
arc	9	21	0.0401459854014599
