# Supplementary material for: The Role of Colony Size on Tunnel Branching Morphogenesis in Ant Nests
Source: PLoS One. 2014 Oct 15;9(10):e109436. doi: 10.1371/journal.pone.0109436 (PMC4198125; doi:10.1371/journal.pone.0109436)
Supplement: Data S1 — The graphs data are reported in the zip file S1.zip. Two directories are given: the directory “Final” contains the final state of the graph for all experiments, with file labels in the form “A050-01” for the group size 50, replicate 1; the directory “TimeSequences” contains the time series of networks for the group sizes 100 and 200 with one directory per experiment (same labelling convention). Within each directory, the series of 217 snapshots are given in the order. Each graph is reported in a “.gra” file which contains: the list of nodes (vertices) describing for each node: “noeud”, NodeIdent, NodeType, NodeX, NodeY, NodeRadius, followed by the list of tunnels between nodes (edges) describing for each edge: “arc”, Node1Ident, Node2Ident, Width. The Node1Ident and Node2Ident correspond to the labels NodeIdent in the list of nodes. (ZIP) [file pone.0109436.s001.zip › S12/Final/A100-01.gra]

noeud	1	peripheral	-0.0372104093938433	1.01983497302444	0.0656934306569343
noeud	2	peripheral	-0.599254205014281	-0.63344969850841	0.0802919708029197
noeud	3	peripheral	0.353300539511266	-0.71374166931133	0.0766423357664234
noeud	4	externe	0.732862583306887	0.457791177403999	0.0583941605839416
noeud	5	lateral	0.608774992066011	0.198667089812758	0.0912408759124088
noeud	6	interne	-0.518962234211362	-0.407172326245636	0.0839416058394161
noeud	7	peripheral	0.495636305934624	0.815455410980641	0.0839416058394161
noeud	8	peripheral	-0.555458584576325	0.859251031418597	0.0583941605839416
noeud	9	front	-0.482465883846398	0.760710885433196	0.0583941605839416
noeud	10	peripheral	0.776658203744843	-0.0860044430339576	0.072992700729927
noeud	11	peripheral	-0.84013011742304	0.483338622659473	0.062043795620438
noeud	12	front	-0.767137416693113	-0.206442399238337	0.0948905109489051
noeud	13	lateral	0.627023167248492	-0.0823548079974612	0.0948905109489051
noeud	14	peripheral	-0.759838146620121	0.632973659155823	0.0583941605839416
noeud	15	lateral	-0.435020628371945	0.264360520469692	0.12043795620438
noeud	16	lateral	0.521183751190098	-0.00936210726753421	0.0948905109489051
noeud	17	interne	0.0321326562995874	0.260710885433196	0.0802919708029197
noeud	18	interne	-0.201443986036179	0.162170739447794	0.273722627737226
noeud	19	lateral	-0.551808949539829	0.224214535068232	0.0985401459854015
noeud	20	lateral	0.415344335131704	0.300856870834656	0.0802919708029197
noeud	21	bifurcation	-0.591954934941288	-0.169946048873374	0.237226277372263
noeud	22	lateral	0.0357822913360837	0.13662329419232	0.124087591240876
noeud	23	lateral	0.546731196445573	-0.268486194858775	0.0839416058394161
noeud	24	lateral	0.502935576007617	0.147572199301809	0.0985401459854015
noeud	25	lateral	-0.0956045699777849	0.811805775944145	0.0875912408759124
noeud	26	interne	0.240161853379879	-0.0641066328149795	0.0766423357664234
noeud	27	lateral	-0.055458584576325	-0.440019041574104	0.102189781021898
noeud	28	externe	-0.478816248809902	-0.742938749603301	0.0656934306569343
noeud	29	front	0.127023167248492	0.428594097112028	0.124087591240876
noeud	30	externe	0.787607108854332	0.297207235798159	0.0693430656934307
noeud	31	peripheral	0.630672802284989	-0.388924151063155	0.124087591240876
noeud	32	interne	0.415344335131704	-0.279435099968264	0.0875912408759124
noeud	33	lateral	-0.31093303713107	0.322754681053634	0.072992700729927
noeud	34	lateral	-0.0883052999047922	-0.680894953982863	0.0875912408759124
noeud	35	peripheral	-0.0773563947953031	-0.837829260552206	0.0547445255474453
noeud	36	lateral	0.0722786417010472	-0.461916851793082	0.0875912408759124
noeud	37	front	0.116074262139003	-0.374325610917169	0.0583941605839416
noeud	38	interne	0.15986988257696	0.319105046017137	0.116788321167883
noeud	39	lateral	0.22921294827039	-0.618851158362425	0.102189781021898
noeud	40	lateral	0.236512218343383	-0.231989844493812	0.153284671532847
noeud	41	externe	0.112424627102507	-0.826880355442717	0.0547445255474453
noeud	42	lateral	-0.27078705172961	-0.586004443033957	0.102189781021898
noeud	43	lateral	-0.383925737860997	-0.396223421136147	0.12043795620438
noeud	44	interne	-0.621152015233259	0.479688987622977	0.0583941605839416
noeud	45	lateral	-0.343779752459537	0.534433513170422	0.0583941605839416
noeud	46	lateral	0.291256743890828	-0.410821961282133	0.0839416058394161
arc	3	39	0.0766423357664234
arc	2	6	0.0802919708029197
arc	8	9	0.0583941605839416
arc	11	19	0.0656934306569343
arc	13	10	0.0656934306569343
arc	16	13	0.0802919708029197
arc	19	15	0.12043795620438
arc	18	27	0.131386861313869
arc	20	38	0.0875912408759124
arc	23	13	0.0547445255474453
arc	20	24	0.0693430656934307
arc	24	16	0.0839416058394161
arc	1	25	0.0547445255474453
arc	25	18	0.0839416058394161
arc	25	45	0.0547445255474453
arc	18	43	0.0675182481751825
arc	15	18	0.0583941605839416
arc	32	23	0.0693430656934307
arc	15	33	0.0656934306569343
arc	27	34	0.0693430656934307
arc	27	36	0.0802919708029197
arc	17	38	0.0656934306569343
arc	29	38	0.116788321167883
arc	39	36	0.0802919708029197
arc	40	46	0.0565693430656934
arc	40	32	0.0839416058394161
arc	35	34	0.0401459854014599
arc	42	34	0.0693430656934307
arc	43	42	0.062043795620438
arc	42	28	0.0711678832116788
arc	19	21	0.111313868613139
arc	31	23	0.0839416058394161
arc	39	46	0.0875912408759124
arc	20	7	0.0748175182481752
arc	45	33	0.0401459854014599
arc	46	32	0.062043795620438
arc	39	41	0.0510948905109489
arc	36	37	0.0656934306569343
arc	16	26	0.0565693430656934
arc	26	22	0.0875912408759124
arc	6	43	0.0693430656934307
arc	12	21	0.0985401459854015
arc	21	6	0.0766423357664234
arc	33	18	0.0802919708029197
arc	17	18	0.0766423357664234
arc	40	26	0.072992700729927
arc	18	22	0.0547445255474453
arc	24	5	0.0985401459854015
arc	5	30	0.0693430656934307
arc	5	4	0.0510948905109489
arc	22	17	0.0802919708029197
arc	44	45	0.0547445255474453
arc	14	44	0.0510948905109489
arc	44	15	0.0547445255474453
