# Supplementary material for: The Role of Colony Size on Tunnel Branching Morphogenesis in Ant Nests
Source: PLoS One. 2014 Oct 15;9(10):e109436. doi: 10.1371/journal.pone.0109436 (PMC4198125; doi:10.1371/journal.pone.0109436)
Supplement: Data S1 — The graphs data are reported in the zip file S1.zip. Two directories are given: the directory “Final” contains the final state of the graph for all experiments, with file labels in the form “A050-01” for the group size 50, replicate 1; the directory “TimeSequences” contains the time series of networks for the group sizes 100 and 200 with one directory per experiment (same labelling convention). Within each directory, the series of 217 snapshots are given in the order. Each graph is reported in a “.gra” file which contains: the list of nodes (vertices) describing for each node: “noeud”, NodeIdent, NodeType, NodeX, NodeY, NodeRadius, followed by the list of tunnels between nodes (edges) describing for each edge: “arc”, Node1Ident, Node2Ident, Width. The Node1Ident and Node2Ident correspond to the labels NodeIdent in the list of nodes. (ZIP) [file pone.0109436.s001.zip › S12/Final/A100-02.gra]

noeud	1	peripheral	0.559306569343066	0.0185088633993743	0.0802919708029197
noeud	2	lateral	0.300182481751825	0.0951511991657976	0.124087591240876
noeud	3	bifurcation	0.183394160583942	0.230187695516163	0.218978102189781
noeud	4	front	0.227189781021898	-0.0216371220020856	0.072992700729927
noeud	5	peripheral	-1.04288321167883	0.0112095933263816	0.0875912408759124
noeud	6	lateral	-0.480839416058394	-0.0106882168925965	0.124087591240876
noeud	7	externe	0.278284671532847	0.679092805005214	0.0766423357664234
noeud	8	interne	-0.112226277372263	0.460114702815433	0.138686131386861
noeud	9	peripheral	-0.885948905109489	0.529457768508863	0.0802919708029197
noeud	10	front	0.223540145985401	-0.594629822732013	0.0401459854014599
noeud	11	lateral	-0.0538321167883212	0.295881126173097	0.200729927007299
noeud	12	front	0.482664233576642	0.18274244004171	0.0583941605839416
noeud	13	interne	-0.652372262773723	0.0221584984358706	0.0875912408759124
noeud	14	peripheral	-0.0611313868613139	-0.831856100104275	0.0437956204379562
noeud	15	interne	-0.020985401459854	-0.532586027111575	0.113138686131387
noeud	16	peripheral	0.533759124087591	-0.163972888425443	0.0656934306569343
noeud	17	front	0.449817518248175	-0.116527632950991	0.0437956204379562
noeud	18	peripheral	0.0666058394160584	0.836027111574557	0.0583941605839416
noeud	19	peripheral	0.559306569343066	0.215589155370177	0.0875912408759124
noeud	20	lateral	0.062956204379562	-0.0763816475495308	0.14963503649635
noeud	21	peripheral	0.322080291970803	-0.583680917622523	0.0437956204379562
noeud	22	front	0.0374087591240876	-0.324556830031283	0.0510948905109489
noeud	23	lateral	-0.0465328467153285	-0.375651720542232	0.0948905109489051
noeud	24	peripheral	-0.437043795620438	0.876173096976017	0.0547445255474453
noeud	25	externe	-0.396897810218978	-0.824556830031283	0.0839416058394161
noeud	26	lateral	-0.10492700729927	-0.0982794577685089	0.102189781021898
noeud	27	externe	-0.0684306569343066	0.890771637122002	0.0510948905109489
noeud	28	peripheral	0.0775547445255474	-0.788060479666319	0.0364963503649635
arc	2	1	0.0766423357664234
arc	3	2	0.124087591240876
arc	4	2	0.072992700729927
arc	3	7	0.0766423357664234
arc	9	13	0.0912408759124088
arc	11	3	0.138686131386861
arc	8	11	0.142335766423358
arc	6	24	0.0693430656934307
arc	15	14	0.0437956204379562
arc	17	16	0.0474452554744526
arc	18	8	0.0602189781021898
arc	8	27	0.0693430656934307
arc	5	13	0.0839416058394161
arc	13	6	0.0912408759124088
arc	21	20	0.0711678832116788
arc	6	25	0.0997566909975668
arc	3	20	0.0985401459854015
arc	28	15	0.0474452554744526
arc	15	10	0.0492700729927007
arc	23	22	0.0510948905109489
arc	23	15	0.072992700729927
arc	23	26	0.0875912408759124
arc	26	20	0.0583941605839416
arc	12	19	0.0693430656934307
arc	11	26	0.0778588807785887
