# Supplementary material for: The Role of Colony Size on Tunnel Branching Morphogenesis in Ant Nests
Source: PLoS One. 2014 Oct 15;9(10):e109436. doi: 10.1371/journal.pone.0109436 (PMC4198125; doi:10.1371/journal.pone.0109436)
Supplement: Data S1 — The graphs data are reported in the zip file S1.zip. Two directories are given: the directory “Final” contains the final state of the graph for all experiments, with file labels in the form “A050-01” for the group size 50, replicate 1; the directory “TimeSequences” contains the time series of networks for the group sizes 100 and 200 with one directory per experiment (same labelling convention). Within each directory, the series of 217 snapshots are given in the order. Each graph is reported in a “.gra” file which contains: the list of nodes (vertices) describing for each node: “noeud”, NodeIdent, NodeType, NodeX, NodeY, NodeRadius, followed by the list of tunnels between nodes (edges) describing for each edge: “arc”, Node1Ident, Node2Ident, Width. The Node1Ident and Node2Ident correspond to the labels NodeIdent in the list of nodes. (ZIP) [file pone.0109436.s001.zip › S12/Final/A100-03.gra]

noeud	1	peripheral	-0.221345433024265	0.796409548234366	0.062043795620438
noeud	2	lateral	0.0341290195304794	0.0190372854606431	0.0985401459854015
noeud	3	peripheral	0.98303412901953	-0.17804300651016	0.0583941605839416
noeud	4	front	-0.305287038863681	0.51173801538765	0.0401459854014599
noeud	5	peripheral	-0.797987768790688	-0.181692641546656	0.062043795620438
noeud	6	front	-0.724995068060761	-0.17804300651016	0.0364963503649635
noeud	7	peripheral	-0.783389228644703	-0.0831524955612548	0.0693430656934307
noeud	8	peripheral	0.114420990333399	0.854803708818307	0.0401459854014599
noeud	9	interne	0.191063326099822	0.588380351154074	0.0510948905109489
noeud	10	peripheral	0.822450187413691	0.391300059183271	0.0985401459854015
noeud	11	front	0.910041428289603	0.0007891102781613	0.0474452554744526
noeud	12	interne	0.472085223910041	-0.119648845926218	0.0693430656934307
noeud	13	peripheral	-0.557111856381929	0.526336555533636	0.072992700729927
noeud	14	front	-0.12645492207536	-0.572203590451766	0.0474452554744526
noeud	15	lateral	-0.378279739593608	0.519037285460643	0.062043795620438
noeud	16	lateral	-0.00601696587098046	-0.232787532057605	0.124087591240876
noeud	17	lateral	-0.272440323535214	0.190570132175972	0.127737226277372
noeud	18	lateral	-0.407476819885579	0.40224896429276	0.0766423357664234
noeud	19	lateral	0.18376405602683	-0.345926218188992	0.105839416058394
noeud	20	interne	0.0414282896034721	-0.400670743736437	0.109489051094891
noeud	21	lateral	0.570625369895443	0.230716117577431	0.0985401459854015
noeud	22	lateral	0.00493193923850859	0.303708818307358	0.135036496350365
noeud	23	externe	-0.0644111264549221	-1.02840797001381	0.127737226277372
noeud	24	interne	-0.177549812586309	-0.199940816729138	0.127737226277372
noeud	25	lateral	0.439238508581574	-0.0174590649043205	0.0802919708029197
noeud	26	interne	0.329749457486684	0.0664825409350956	0.0875912408759124
noeud	27	lateral	-0.232294338133754	0.0117380153876504	0.113138686131387
noeud	28	interne	0.639968435588874	0.150424146774512	0.0583941605839416
noeud	29	front	-0.199447622805287	0.424146774511738	0.072992700729927
noeud	30	lateral	-0.31623594397317	0.332905898599329	0.116788321167883
noeud	31	interne	-0.62645492207536	-0.0977510357072402	0.0985401459854015
noeud	32	interne	0.515880844347998	-0.765634247386072	0.178832116788321
noeud	33	externe	-0.400177549812586	-0.904320378772934	0.072992700729927
noeud	34	peripheral	-0.447622805287039	0.610278161373052	0.072992700729927
noeud	35	lateral	0.585223910041428	-0.1378970211087	0.109489051094891
noeud	36	externe	0.504931939238509	-0.94811599921089	0.0693430656934307
noeud	37	bifurcation	-0.297987768790689	-0.539356875123299	0.240875912408759
arc	3	35	0.072992700729927
arc	5	6	0.0364963503649635
arc	8	9	0.0291970802919708
arc	9	21	0.0492700729927007
arc	16	2	0.0875912408759124
arc	12	19	0.062043795620438
arc	20	19	0.072992700729927
arc	22	1	0.0474452554744526
arc	22	2	0.0802919708029197
arc	16	20	0.0802919708029197
arc	23	20	0.12043795620438
arc	25	28	0.0602189781021898
arc	26	21	0.0547445255474453
arc	25	12	0.0583941605839416
arc	26	2	0.0851581508515814
arc	28	21	0.0583941605839416
arc	28	10	0.0510948905109489
arc	10	11	0.0377128953771288
arc	32	19	0.111313868613139
arc	24	16	0.0875912408759124
arc	24	37	0.0821167883211679
arc	32	36	0.0967153284671533
arc	37	33	0.12043795620438
arc	12	35	0.0693430656934307
arc	35	32	0.0638686131386861
arc	37	31	0.075425790754258
arc	34	15	0.0456204379562044
arc	17	22	0.0675182481751825
arc	30	17	0.0985401459854015
arc	7	31	0.0693430656934307
arc	30	29	0.072992700729927
arc	27	17	0.0948905109489051
arc	27	24	0.0875912408759124
arc	27	31	0.0888077858880777
arc	18	15	0.0291970802919708
arc	13	18	0.062043795620438
arc	18	30	0.0839416058394161
arc	22	9	0.0863746958637471
arc	15	4	0.0364963503649635
arc	25	26	0.0510948905109489
arc	37	14	0.0474452554744526
