# Supplementary material for: The Role of Colony Size on Tunnel Branching Morphogenesis in Ant Nests
Source: PLoS One. 2014 Oct 15;9(10):e109436. doi: 10.1371/journal.pone.0109436 (PMC4198125; doi:10.1371/journal.pone.0109436)
Supplement: Data S1 — The graphs data are reported in the zip file S1.zip. Two directories are given: the directory “Final” contains the final state of the graph for all experiments, with file labels in the form “A050-01” for the group size 50, replicate 1; the directory “TimeSequences” contains the time series of networks for the group sizes 100 and 200 with one directory per experiment (same labelling convention). Within each directory, the series of 217 snapshots are given in the order. Each graph is reported in a “.gra” file which contains: the list of nodes (vertices) describing for each node: “noeud”, NodeIdent, NodeType, NodeX, NodeY, NodeRadius, followed by the list of tunnels between nodes (edges) describing for each edge: “arc”, Node1Ident, Node2Ident, Width. The Node1Ident and Node2Ident correspond to the labels NodeIdent in the list of nodes. (ZIP) [file pone.0109436.s001.zip › S12/Final/A100-04.gra]

noeud	1	peripheral	0.532592089628247	-0.623578339840435	0.0802919708029197
noeud	2	front	-0.0841962315396367	-0.612629434730946	0.0437956204379562
noeud	3	peripheral	0.744270921745035	-0.353505347139705	0.0693430656934307
noeud	4	peripheral	-0.076896961466644	-0.806060091665252	0.0437956204379562
noeud	5	lateral	0.408504498387371	-0.335257171957223	0.160583941605839
noeud	6	peripheral	-0.394415209641826	-0.689271770497369	0.0985401459854015
noeud	7	peripheral	-0.547699881174673	-0.587081989475471	0.0802919708029197
noeud	8	front	-0.474707180444746	-0.473943303344084	0.0474452554744526
noeud	9	front	0.306314717365473	-0.28781191648277	0.0401459854014599
noeud	10	peripheral	-0.649889662196571	0.737735528772704	0.0583941605839416
noeud	11	interne	-0.106094041758615	0.380071295196062	0.0583941605839416
noeud	12	lateral	0.452300118825327	0.00780852147343404	0.124087591240876
noeud	13	peripheral	-0.627991851977593	-0.535987098964522	0.0583941605839416
noeud	14	front	-0.576896961466644	-0.473943303344084	0.072992700729927
noeud	15	interne	0.426752673569852	0.193939908334748	0.0583941605839416
noeud	16	lateral	0.295365812255984	0.080801222203361	0.193430656934307
noeud	17	lateral	0.160329315905619	0.303428959429638	0.109489051094891
noeud	18	front	-0.627991851977593	0.157443557969784	0.0547445255474453
noeud	19	peripheral	-0.857918859276863	0.128246477677814	0.0510948905109489
noeud	20	lateral	0.0727380750297064	-0.108979799694449	0.116788321167883
noeud	21	externe	0.824562892547955	0.409268375488033	0.0547445255474453
noeud	22	interne	-0.252079443218469	-0.229417755898829	0.105839416058394
noeud	23	interne	0.204124936343575	-0.441096588015617	0.0802919708029197
noeud	24	interne	-0.171787472415549	0.113647937531828	0.0766423357664234
noeud	25	interne	0.0289424545917502	0.274231879137668	0.0693430656934307
noeud	26	interne	-0.0732473264301476	0.0735019521303684	0.0656934306569343
noeud	27	interne	-0.368867764386352	-0.152775420132405	0.131386861313869
noeud	28	externe	0.185876761161093	1.02970633169241	0.0985401459854015
noeud	29	lateral	-0.168137837379053	0.299779324393142	0.0583941605839416
noeud	30	interne	0.408504498387371	-0.108979799694449	0.0766423357664234
noeud	31	interne	0.251570191818028	-0.364454252249194	0.0656934306569343
noeud	32	lateral	0.207774571380071	0.208538448480733	0.109489051094891
noeud	33	lateral	0.0617891699202173	0.120947207604821	0.0985401459854015
noeud	34	externe	-0.799524698692921	-0.211169580716347	0.0839416058394161
noeud	35	interne	0.142081140723137	-0.0177389237820404	0.127737226277372
noeud	36	front	0.317263622474962	-0.612629434730946	0.12043795620438
noeud	37	lateral	-0.0367509760651841	0.679341368188762	0.116788321167883
noeud	38	externe	-0.0258020709556951	1.05890341198438	0.0583941605839416
noeud	39	lateral	0.25886946189102	-0.130877609913427	0.062043795620438
noeud	40	externe	0.634781870650144	0.737735528772704	0.12043795620438
noeud	41	interne	0.470548294007809	0.420217280597522	0.0948905109489051
noeud	42	externe	-0.47105754540825	0.920217280597522	0.0583941605839416
noeud	43	lateral	-0.00390426073671697	-0.17832286538788	0.0802919708029197
arc	1	5	0.0967153284671533
arc	3	12	0.0790754257907544
arc	7	8	0.0474452554744526
arc	10	29	0.0693430656934307
arc	13	14	0.062043795620438
arc	12	15	0.0401459854014599
arc	16	12	0.0839416058394161
arc	17	28	0.0967153284671533
arc	24	29	0.0547445255474453
arc	24	27	0.0510948905109489
arc	27	22	0.0875912408759124
arc	27	34	0.103406326034063
arc	20	31	0.0693430656934307
arc	32	16	0.127737226277372
arc	32	17	0.102189781021898
arc	33	32	0.072992700729927
arc	33	35	0.0693430656934307
arc	20	35	0.0656934306569343
arc	35	16	0.0912408759124088
arc	31	5	0.0510948905109489
arc	37	11	0.0583941605839416
arc	37	42	0.072992700729927
arc	32	41	0.0602189781021898
arc	22	43	0.0912408759124088
arc	43	23	0.0583941605839416
arc	43	20	0.0766423357664234
arc	41	40	0.102189781021898
arc	35	39	0.0510948905109489
arc	6	22	0.0693430656934307
arc	37	38	0.062043795620438
arc	12	21	0.0717761557177617
arc	39	30	0.0547445255474453
arc	5	30	0.0766423357664234
arc	30	12	0.0547445255474453
arc	41	15	0.0675182481751825
arc	20	26	0.0437956204379562
arc	24	26	0.0474452554744526
arc	26	33	0.0693430656934307
arc	33	25	0.0474452554744526
arc	23	31	0.072992700729927
arc	36	23	0.0766423357664234
arc	19	18	0.0474452554744526
arc	25	17	0.0510948905109489
arc	25	11	0.0456204379562044
arc	29	11	0.0510948905109489
arc	9	39	0.0364963503649635
arc	4	2	0.0437956204379562
arc	39	16	0.0364963503649635
arc	16	15	0.0474452554744526
