# Supplementary material for: The Role of Colony Size on Tunnel Branching Morphogenesis in Ant Nests
Source: PLoS One. 2014 Oct 15;9(10):e109436. doi: 10.1371/journal.pone.0109436 (PMC4198125; doi:10.1371/journal.pone.0109436)
Supplement: Data S1 — The graphs data are reported in the zip file S1.zip. Two directories are given: the directory “Final” contains the final state of the graph for all experiments, with file labels in the form “A050-01” for the group size 50, replicate 1; the directory “TimeSequences” contains the time series of networks for the group sizes 100 and 200 with one directory per experiment (same labelling convention). Within each directory, the series of 217 snapshots are given in the order. Each graph is reported in a “.gra” file which contains: the list of nodes (vertices) describing for each node: “noeud”, NodeIdent, NodeType, NodeX, NodeY, NodeRadius, followed by the list of tunnels between nodes (edges) describing for each edge: “arc”, Node1Ident, Node2Ident, Width. The Node1Ident and Node2Ident correspond to the labels NodeIdent in the list of nodes. (ZIP) [file pone.0109436.s001.zip › S12/Final/A100-05.gra]

noeud	1	peripheral	0.0766423357664234	0.726609157266091	0.0583941605839416
noeud	2	peripheral	-0.791970802919708	-0.4814200398142	0.0401459854014599
noeud	3	lateral	0.211678832116788	0.383543463835435	0.135036496350365
noeud	4	peripheral	0.894160583941606	-0.485069674850697	0.072992700729927
noeud	5	lateral	0.638686131386861	-0.441274054412741	0.0802919708029197
noeud	6	peripheral	-0.762773722627737	0.142667551426675	0.062043795620438
noeud	7	interne	-0.0255474452554745	0.164565361645654	0.0656934306569343
noeud	8	lateral	-0.313868613138686	-0.178500331785003	0.14963503649635
noeud	9	front	-0.222627737226277	-0.390179163901792	0.0802919708029197
noeud	10	interne	0.255474452554744	-0.112806901128069	0.105839416058394
noeud	11	peripheral	-0.372262773722628	0.613470471134705	0.0583941605839416
noeud	12	front	-0.357664233576642	0.314200398142004	0.0583941605839416
noeud	13	peripheral	-0.5	0.518579960185799	0.0364963503649635
noeud	14	lateral	0.0218978102189781	-0.302587923025879	0.138686131386861
noeud	15	peripheral	0.0583941605839416	-1.17485069674851	0.0364963503649635
noeud	16	interne	0.160583941605839	-0.171201061712011	0.0766423357664234
noeud	17	front	0.273722627737226	0.474784339747843	0.0364963503649635
noeud	18	peripheral	-0.653284671532847	-0.787989382879894	0.0547445255474453
noeud	19	front	0.605839416058394	-0.554412740544127	0.0474452554744526
noeud	20	peripheral	-0.277372262773723	0.66821499668215	0.0510948905109489
noeud	21	front	0.514598540145985	0.50763105507631	0.0437956204379562
noeud	22	peripheral	0.565693430656934	0.566025215660252	0.0510948905109489
arc	1	3	0.0656934306569343
arc	5	4	0.0766423357664234
arc	6	8	0.0638686131386861
arc	3	10	0.0802919708029197
arc	10	5	0.0766423357664234
arc	11	7	0.0611313868613139
arc	8	14	0.0948905109489051
arc	15	14	0.0647810218978102
arc	3	17	0.0437956204379562
arc	19	5	0.0437956204379562
arc	20	7	0.0492700729927007
arc	21	22	0.0437956204379562
arc	18	9	0.0656934306569343
arc	12	13	0.0401459854014599
arc	7	16	0.062043795620438
arc	2	8	0.0559610705596106
arc	14	16	0.0693430656934307
arc	16	10	0.0766423357664234
