# Supplementary material for: The Role of Colony Size on Tunnel Branching Morphogenesis in Ant Nests
Source: PLoS One. 2014 Oct 15;9(10):e109436. doi: 10.1371/journal.pone.0109436 (PMC4198125; doi:10.1371/journal.pone.0109436)
Supplement: Data S1 — The graphs data are reported in the zip file S1.zip. Two directories are given: the directory “Final” contains the final state of the graph for all experiments, with file labels in the form “A050-01” for the group size 50, replicate 1; the directory “TimeSequences” contains the time series of networks for the group sizes 100 and 200 with one directory per experiment (same labelling convention). Within each directory, the series of 217 snapshots are given in the order. Each graph is reported in a “.gra” file which contains: the list of nodes (vertices) describing for each node: “noeud”, NodeIdent, NodeType, NodeX, NodeY, NodeRadius, followed by the list of tunnels between nodes (edges) describing for each edge: “arc”, Node1Ident, Node2Ident, Width. The Node1Ident and Node2Ident correspond to the labels NodeIdent in the list of nodes. (ZIP) [file pone.0109436.s001.zip › S12/Final/A200-01.gra]

noeud	1	peripheral	-0.924589416058394	0.200912408759124	0.12043795620438
noeud	2	peripheral	-0.0267791970802919	-0.988868613138686	0.0656934306569343
noeud	3	peripheral	-0.599771897810219	-0.791788321167883	0.0948905109489051
noeud	4	lateral	-0.289552919708029	-0.499817518248175	0.164233576642336
noeud	5	interne	-0.23845802919708	0.0184306569343066	0.226277372262774
noeud	6	peripheral	0.564461678832117	-0.696897810218978	0.0656934306569343
noeud	7	peripheral	-0.114370437956204	0.890693430656934	0.072992700729927
noeud	8	peripheral	-0.260355839416058	0.876094890510949	0.0766423357664234
noeud	9	peripheral	0.00241788321167891	0.883394160583942	0.102189781021898
noeud	10	peripheral	0.637454379562044	-0.569160583941606	0.105839416058394
noeud	11	front	0.283439781021898	-0.412226277372263	0.0364963503649635
noeud	12	lateral	0.225045620437956	0.222810218978102	0.237226277372263
noeud	13	peripheral	0.757892335766423	-0.28448905109489	0.109489051094891
noeud	14	interne	0.593658759124088	-0.357481751824817	0.0802919708029197
noeud	15	peripheral	0.462271897810219	-0.791788321167883	0.0693430656934307
noeud	16	interne	0.352782846715329	-0.656751824817518	0.0802919708029197
noeud	17	peripheral	0.582709854014599	0.565875912408759	0.072992700729927
noeud	18	peripheral	-0.731158759124087	0.576824817518248	0.0510948905109489
noeud	19	lateral	-0.683713503649635	0.489233576642336	0.0510948905109489
noeud	20	bifurcation	0.502417883211679	-0.357481751824817	0.0875912408759124
noeud	21	peripheral	-0.665465328467153	0.668065693430657	0.072992700729927
noeud	22	lateral	-0.526779197080292	0.40529197080292	0.145985401459854
noeud	23	peripheral	-0.807801094890511	0.449087591240876	0.0839416058394161
noeud	24	interne	0.37103102189781	-0.558211678832117	0.0802919708029197
noeud	25	peripheral	0.743293795620438	0.189963503649635	0.0912408759124088
noeud	26	interne	-0.0961222627737225	-0.704197080291971	0.072992700729927
noeud	27	lateral	-0.435538321167883	-0.583759124087591	0.145985401459854
noeud	28	peripheral	0.768841240875912	0.033029197080292	0.102189781021898
noeud	29	interne	-0.676414233576642	0.335948905109489	0.113138686131387
noeud	30	interne	0.444023722627737	0.00748175182481756	0.145985401459854
noeud	31	peripheral	0.76154197080292	-0.153102189781022	0.0948905109489051
noeud	32	interne	0.663001824817518	-0.182299270072993	0.0656934306569343
noeud	33	interne	-0.110720802919708	-0.51441605839416	0.127737226277372
noeud	34	lateral	-0.336998175182482	-0.331934306569343	0.0875912408759124
noeud	35	peripheral	0.68125	-0.437773722627737	0.102189781021898
noeud	36	interne	-0.231158759124088	0.306751824817518	0.0948905109489051
noeud	37	peripheral	-0.687363138686131	-0.496167883211679	0.401459854014599
noeud	38	interne	0.487819343065694	-0.598357664233577	0.0583941605839416
noeud	39	lateral	-0.771304744525547	0.182664233576642	0.14963503649635
noeud	40	externe	-0.855246350364963	0.361496350364964	0.062043795620438
noeud	41	peripheral	0.341833941605839	-0.886678832116788	0.0583941605839416
noeud	42	lateral	0.246943430656934	-0.671350364963504	0.0839416058394161
noeud	43	peripheral	0.699498175182482	0.354197080291971	0.0583941605839416
noeud	44	interne	0.0170164233576643	0.00748175182481756	0.277372262773723
noeud	45	bifurcation	0.626505474452555	0.299452554744526	0.0766423357664234
noeud	46	interne	-0.592472627737226	0.0622262773722628	0.215328467153285
noeud	47	front	-0.0231295620437955	0.518430656934307	0.0437956204379562
noeud	48	peripheral	-0.293202554744525	-0.970620437956204	0.0839416058394161
noeud	49	lateral	-0.183713503649635	-0.700547445255474	0.0656934306569343
noeud	50	interne	0.666651459854015	0.222810218978102	0.0547445255474453
noeud	51	front	0.458622262773723	0.580474452554745	0.0291970802919708
noeud	52	peripheral	-0.482983576642336	-0.883029197080292	0.0547445255474453
noeud	53	lateral	-0.42823905109489	-0.758941605839416	0.0510948905109489
noeud	54	lateral	0.152052919708029	-0.434124087591241	0.113138686131387
noeud	55	lateral	0.195848540145985	-0.0910583941605839	0.0948905109489051
noeud	56	peripheral	0.115556569343066	0.846897810218978	0.0985401459854015
noeud	57	peripheral	0.495118613138686	0.642518248175183	0.0474452554744526
noeud	58	peripheral	0.334534671532847	0.766605839416058	0.102189781021898
noeud	59	peripheral	0.644753649635037	0.441788321167883	0.0437956204379562
noeud	60	lateral	-0.150866788321168	0.211861313868613	0.113138686131387
noeud	61	interne	-0.158166058394161	0.649817518248175	0.127737226277372
noeud	62	interne	-0.493932481751825	-0.189598540145985	0.302919708029197
noeud	63	interne	-0.0523266423357663	-0.280839416058394	0.273722627737226
noeud	64	peripheral	-0.851596715328467	-0.116605839416058	0.361313868613139
noeud	65	externe	0.188549270072993	0.485583941605839	0.215328467153285
noeud	66	peripheral	-0.545027372262774	0.733759124087591	0.062043795620438
noeud	67	interne	-0.245757299270073	-0.842883211678832	0.072992700729927
noeud	68	front	0.378330291970803	0.55492700729927	0.0437956204379562
noeud	69	interne	-0.0340784671532846	0.357846715328467	0.12043795620438
noeud	70	interne	0.159352189781022	-0.21514598540146	0.0875912408759124
noeud	71	front	0.560812043795621	0.40529197080292	0.0364963503649635
noeud	72	interne	-0.340647810218978	-0.78448905109489	0.0583941605839416
noeud	73	interne	-0.603421532846715	0.576824817518248	0.0693430656934307
noeud	74	lateral	-0.165465328467153	0.427189781021898	0.116788321167883
noeud	75	front	0.024315693430657	0.777554744525548	0.0437956204379562
noeud	76	front	0.403877737226277	-0.393978102189781	0.062043795620438
noeud	77	front	0.33088503649635	-0.167700729927007	0.072992700729927
noeud	78	interne	-0.402691605839416	0.219160583941606	0.215328467153285
noeud	79	peripheral	-0.417290145985401	0.825	0.0401459854014599
noeud	80	front	-0.391742700729927	0.722810218978102	0.0364963503649635
arc	10	14	0.0492700729927007
arc	14	13	0.0693430656934307
arc	16	15	0.072992700729927
arc	18	19	0.0474452554744526
arc	16	24	0.0839416058394161
arc	26	2	0.062043795620438
arc	3	27	0.0802919708029197
arc	27	4	0.142335766423358
arc	30	28	0.0912408759124088
arc	23	29	0.0839416058394161
arc	32	31	0.0583941605839416
arc	4	33	0.109489051094891
arc	33	26	0.0693430656934307
arc	34	4	0.0912408759124088
arc	14	20	0.0948905109489051
arc	14	35	0.0474452554744526
arc	10	38	0.0510948905109489
arc	6	38	0.0437956204379562
arc	38	24	0.0766423357664234
arc	39	29	0.124087591240876
arc	40	39	0.062043795620438
arc	42	41	0.0547445255474453
arc	42	16	0.0766423357664234
arc	5	44	0.248175182481752
arc	44	12	0.160583941605839
arc	45	43	0.0510948905109489
arc	42	54	0.0638686131386861
arc	29	46	0.102189781021898
arc	50	25	0.0583941605839416
arc	34	63	0.0565693430656934
arc	49	26	0.0766423357664234
arc	52	53	0.0474452554744526
arc	45	50	0.0510948905109489
arc	17	12	0.0839416058394161
arc	30	32	0.072992700729927
arc	54	24	0.0875912408759124
arc	44	55	0.0985401459854015
arc	12	45	0.0912408759124088
arc	12	30	0.072992700729927
arc	36	60	0.0656934306569343
arc	60	5	0.0948905109489051
arc	27	53	0.0437956204379562
arc	19	23	0.0510948905109489
arc	8	61	0.062043795620438
arc	54	33	0.0462287104622872
arc	63	44	0.222627737226277
arc	63	5	0.062043795620438
arc	4	63	0.0437956204379562
arc	63	33	0.109489051094891
arc	63	54	0.0948905109489051
arc	7	61	0.0766423357664234
arc	55	30	0.0766423357664234
arc	27	72	0.0383211678832117
arc	49	4	0.0437956204379562
arc	63	70	0.0656934306569343
arc	55	70	0.062043795620438
arc	70	54	0.0693430656934307
arc	38	15	0.0510948905109489
arc	71	59	0.0401459854014599
arc	53	72	0.0583941605839416
arc	72	67	0.0547445255474453
arc	48	67	0.0510948905109489
arc	67	49	0.0766423357664234
arc	66	73	0.0583941605839416
arc	22	29	0.0693430656934307
arc	36	74	0.072992700729927
arc	74	61	0.102189781021898
arc	9	75	0.0583941605839416
arc	76	20	0.0693430656934307
arc	77	20	0.0583941605839416
arc	46	78	0.182481751824818
arc	22	78	0.156934306569343
arc	78	5	0.142335766423358
arc	78	36	0.0802919708029197
arc	79	80	0.0401459854014599
arc	21	73	0.0766423357664234
arc	73	22	0.0912408759124088
arc	74	69	0.0766423357664234
arc	69	60	0.0693430656934307
arc	69	65	0.124087591240876
arc	56	65	0.0638686131386861
arc	58	65	0.0948905109489051
arc	68	65	0.0583941605839416
arc	65	12	0.142335766423358
arc	73	19	0.0474452554744526
arc	37	27	0.175182481751825
arc	1	39	0.12043795620438
arc	39	64	0.156934306569343
arc	64	46	0.222627737226277
arc	9	61	0.0437956204379562
arc	46	62	0.222627737226277
arc	62	37	0.288321167883212
arc	62	34	0.142335766423358
arc	62	5	0.167883211678832
arc	19	22	0.0401459854014599
arc	32	13	0.0547445255474453
arc	51	57	0.0364963503649635
arc	47	65	0.0510948905109489
arc	30	50	0.0547445255474453
arc	11	54	0.0401459854014599
