# Supplementary material for: The Role of Colony Size on Tunnel Branching Morphogenesis in Ant Nests
Source: PLoS One. 2014 Oct 15;9(10):e109436. doi: 10.1371/journal.pone.0109436 (PMC4198125; doi:10.1371/journal.pone.0109436)
Supplement: Data S1 — The graphs data are reported in the zip file S1.zip. Two directories are given: the directory “Final” contains the final state of the graph for all experiments, with file labels in the form “A050-01” for the group size 50, replicate 1; the directory “TimeSequences” contains the time series of networks for the group sizes 100 and 200 with one directory per experiment (same labelling convention). Within each directory, the series of 217 snapshots are given in the order. Each graph is reported in a “.gra” file which contains: the list of nodes (vertices) describing for each node: “noeud”, NodeIdent, NodeType, NodeX, NodeY, NodeRadius, followed by the list of tunnels between nodes (edges) describing for each edge: “arc”, Node1Ident, Node2Ident, Width. The Node1Ident and Node2Ident correspond to the labels NodeIdent in the list of nodes. (ZIP) [file pone.0109436.s001.zip › S12/Final/A200-02.gra]

noeud	1	peripheral	0.663451511991658	-0.288929440389294	0.109489051094891
noeud	2	peripheral	-0.267205422314911	1.0212895377129	0.0802919708029197
noeud	3	interne	0.316736183524505	-0.0991484184914841	0.138686131386861
noeud	4	interne	-0.219760166840459	0.85705596107056	0.0802919708029197
noeud	5	peripheral	0.48096976016684	-0.507907542579075	0.0802919708029197
noeud	6	lateral	-0.0737747653806048	0.787712895377129	0.167883211678832
noeud	7	peripheral	0.196298227320125	-0.650243309002433	0.0802919708029197
noeud	8	front	0.703597497393118	-0.10279805352798	0.0401459854014599
noeud	9	peripheral	-0.738008342022941	0.481143552311436	0.0875912408759124
noeud	10	front	-0.624869655891554	0.338807785888078	0.0547445255474453
noeud	11	peripheral	-0.4788842544317	0.878953771289538	0.0985401459854015
noeud	12	lateral	-0.296402502606882	0.751216545012166	0.109489051094891
noeud	13	peripheral	0.338633993743483	-0.591849148418491	0.0583941605839416
noeud	14	lateral	0.320385818561001	-0.475060827250608	0.0875912408759124
noeud	15	interne	0.429874869655892	-0.332725060827251	0.072992700729927
noeud	16	lateral	0.56126173096976	-0.194038929440389	0.0583941605839416
noeud	17	peripheral	-0.759906152241919	-0.0480535279805352	0.0875912408759124
noeud	18	interne	0.214546402502607	-0.49330900243309	0.0875912408759124
noeud	19	lateral	0.0247653806047966	0.298661800486618	0.208029197080292
noeud	20	lateral	-0.0920229405630866	-0.540754257907543	0.0985401459854015
noeud	21	front	-0.387643378519291	0.324209245742092	0.0802919708029197
noeud	22	peripheral	-0.0810740354535975	1.05413625304136	0.0547445255474453
noeud	23	externe	0.0868091762252346	1.05778588807786	0.0766423357664234
noeud	24	lateral	-0.0299791449426486	0.101581508515815	0.0802919708029197
noeud	25	lateral	-0.186913451511992	0.12712895377129	0.0510948905109489
noeud	26	externe	-0.106621480709072	-0.675790754257907	0.160583941605839
noeud	27	lateral	0.484619395203337	-0.164841849148418	0.0766423357664234
noeud	28	front	0.5211157455683	-0.0444038929440389	0.0693430656934307
noeud	29	bifurcation	-0.4788842544317	-0.30352798053528	0.116788321167883
noeud	30	front	-0.621220020855057	-0.0188564476885644	0.0693430656934307
noeud	31	peripheral	0.0795099061522419	-0.657542579075426	0.0839416058394161
noeud	32	lateral	0.105057351407716	-0.504257907542579	0.072992700729927
noeud	33	peripheral	0.583159541188738	-0.405717761557178	0.0583941605839416
noeud	34	front	-0.16866527632951	0.214720194647202	0.0437956204379562
noeud	35	front	0.33133472367049	0.42639902676399	0.0875912408759124
noeud	36	peripheral	-0.471584984358707	-0.507907542579075	0.109489051094891
noeud	37	lateral	-0.216110531803962	0.513990267639903	0.0875912408759124
noeud	38	externe	-0.602971845672576	-0.391119221411192	0.0583941605839416
noeud	39	front	0.543013555787278	-0.336374695863747	0.0328467153284672
noeud	40	front	0.119655891553702	-0.11374695863747	0.062043795620438
noeud	41	front	-0.197862356621481	-0.511557177615572	0.0656934306569343
noeud	42	interne	-0.00443169968717417	-0.274330900243309	0.105839416058394
arc	2	4	0.0656934306569343
arc	9	10	0.0583941605839416
arc	11	12	0.072992700729927
arc	3	18	0.0894160583941606
arc	14	13	0.0474452554744526
arc	4	6	0.0766423357664234
arc	14	15	0.072992700729927
arc	3	15	0.0766423357664234
arc	15	5	0.062043795620438
arc	18	14	0.0766423357664234
arc	18	7	0.0583941605839416
arc	19	37	0.0875912408759124
arc	6	23	0.0802919708029197
arc	22	6	0.0547445255474453
arc	12	4	0.0510948905109489
arc	25	24	0.0547445255474453
arc	19	24	0.0802919708029197
arc	26	20	0.135036496350365
arc	3	27	0.072992700729927
arc	28	27	0.0693430656934307
arc	30	17	0.062043795620438
arc	32	31	0.0583941605839416
arc	34	25	0.0401459854014599
arc	29	25	0.062043795620438
arc	36	29	0.0547445255474453
arc	38	29	0.062043795620438
arc	19	3	0.167883211678832
arc	6	19	0.124087591240876
arc	39	33	0.0364963503649635
arc	40	3	0.0583941605839416
arc	32	18	0.0693430656934307
arc	41	20	0.0693430656934307
arc	32	42	0.0675182481751825
arc	20	42	0.127737226277372
arc	42	24	0.105839416058394
arc	12	37	0.0875912408759124
arc	37	21	0.0766423357664234
arc	19	35	0.0656934306569343
arc	16	1	0.0547445255474453
arc	27	16	0.0510948905109489
arc	16	8	0.0474452554744526
