# Supplementary material for: The Role of Colony Size on Tunnel Branching Morphogenesis in Ant Nests
Source: PLoS One. 2014 Oct 15;9(10):e109436. doi: 10.1371/journal.pone.0109436 (PMC4198125; doi:10.1371/journal.pone.0109436)
Supplement: Data S1 — The graphs data are reported in the zip file S1.zip. Two directories are given: the directory “Final” contains the final state of the graph for all experiments, with file labels in the form “A050-01” for the group size 50, replicate 1; the directory “TimeSequences” contains the time series of networks for the group sizes 100 and 200 with one directory per experiment (same labelling convention). Within each directory, the series of 217 snapshots are given in the order. Each graph is reported in a “.gra” file which contains: the list of nodes (vertices) describing for each node: “noeud”, NodeIdent, NodeType, NodeX, NodeY, NodeRadius, followed by the list of tunnels between nodes (edges) describing for each edge: “arc”, Node1Ident, Node2Ident, Width. The Node1Ident and Node2Ident correspond to the labels NodeIdent in the list of nodes. (ZIP) [file pone.0109436.s001.zip › S12/Final/A200-03.gra]

noeud	1	peripheral	-0.313335520380546	-0.75321906011646	0.116788321167883
noeud	2	interne	-0.225744279504634	-0.665627819240548	0.0766423357664234
noeud	3	peripheral	-0.754941359796605	0.363569261051423	0.145985401459854
noeud	4	interne	-0.543262527679816	0.418313786598868	0.102189781021898
noeud	5	peripheral	0.263306815385877	-0.818912490773394	0.164233576642336
noeud	6	interne	-0.448372016730911	0.35626999097843	0.0948905109489051
noeud	7	peripheral	0.781554990568359	-0.428401541868285	0.102189781021898
noeud	8	peripheral	0.558927253342081	0.89641597637989	0.062043795620438
noeud	9	interne	-0.320634790453539	-0.391905191503321	0.0547445255474453
noeud	10	peripheral	-0.754941359796605	-0.17292708931354	0.127737226277372
noeud	11	peripheral	-0.663700483884196	0.538751742803248	0.197080291970803
noeud	12	peripheral	0.0552776183055851	-0.844459936028869	0.0547445255474453
noeud	13	interne	0.391044041663249	0.797875830394489	0.0875912408759124
noeud	14	lateral	0.657467399327483	-0.351759206101862	0.0948905109489051
noeud	15	peripheral	-0.207496104322152	0.994956122365292	0.072992700729927
noeud	16	peripheral	-0.791437710161568	0.159189699007627	0.0912408759124088
noeud	17	lateral	-0.663700483884196	0.151890428934635	0.0912408759124088
noeud	18	peripheral	0.372795866480768	0.954810136963832	0.160583941605839
noeud	19	peripheral	0.953087837283687	0.137291888788649	0.200729927007299
noeud	20	front	0.453087837283687	-0.0962847535471171	0.0656934306569343
noeud	21	interne	0.595423603707045	0.0205035676207661	0.142335766423358
noeud	22	peripheral	0.65016812925449	-0.610883293693102	0.0656934306569343
noeud	23	lateral	0.142868859181498	-0.125481833839088	0.105839416058394
noeud	24	peripheral	0.186664479619454	1.04605101287624	0.0802919708029197
noeud	25	peripheral	-0.41917493643894	-0.705773804642008	0.102189781021898
noeud	26	interne	-0.243992454687116	0.0898466333141967	0.222627737226277
noeud	27	interne	-0.638153038628721	0.323423275649963	0.0875912408759124
noeud	28	peripheral	-0.393627491183466	0.903715246452883	0.0802919708029197
noeud	29	interne	0.0625768883785778	0.411014516525876	0.262773722627737
noeud	30	peripheral	-0.68924792913967	-0.37365701632084	0.109489051094891
noeud	31	peripheral	-0.601656688263758	-0.505043877634708	0.0912408759124088
noeud	32	interne	-0.287788075125072	-0.194824899532519	0.0875912408759124
noeud	33	peripheral	0.916591486918724	-0.202124169605511	0.0875912408759124
noeud	34	interne	0.635569589108505	-0.154678914131059	0.0802919708029197
noeud	35	interne	-0.0578610678258017	-0.0196424177806938	0.18978102189781
noeud	36	lateral	-0.192897564176167	0.907364881489379	0.0875912408759124
noeud	37	peripheral	0.891044041663249	0.421963421635365	0.0656934306569343
noeud	38	peripheral	-0.0651603378987944	-0.829861395882884	0.102189781021898
noeud	39	front	-0.22939391454113	-0.424751906831789	0.0474452554744526
noeud	40	interne	0.38009513655376	0.688386779299598	0.0912408759124088
noeud	41	peripheral	0.445788567210695	-0.760518330189453	0.072992700729927
noeud	42	lateral	-0.353481505782006	-0.107233658656606	0.102189781021898
noeud	43	interne	-0.623554498482736	-0.0926351185106208	0.167883211678832
noeud	44	peripheral	-0.53961289264332	-0.588985483474124	0.072992700729927
noeud	45	lateral	-0.408226031329451	-0.44300008201427	0.0656934306569343
noeud	46	interne	0.445788567210695	-0.391905191503321	0.0948905109489051
noeud	47	peripheral	0.836299516115804	0.538751742803248	0.0656934306569343
noeud	48	interne	0.745058640203395	0.39641597637989	0.124087591240876
noeud	49	peripheral	0.843598786188797	-0.326211760846387	0.0510948905109489
noeud	50	front	-0.203846469285656	-0.497744607561716	0.0510948905109489
noeud	51	lateral	-0.327934060526532	0.827072910686459	0.0912408759124088
noeud	52	lateral	-0.514065447387846	0.695686049372591	0.0583941605839416
noeud	53	interne	0.285204625604855	-0.556138768145657	0.0583941605839416
noeud	54	lateral	-0.422824571475437	0.768678750102518	0.0583941605839416
noeud	55	externe	-0.481218732059378	0.819773640613467	0.0437956204379562
noeud	56	interne	0.292503895677848	-0.267817600262446	0.109489051094891
noeud	57	lateral	0.464036742393176	0.250430574920036	0.171532846715328
noeud	58	interne	0.193963749692446	0.907364881489379	0.0802919708029197
noeud	59	peripheral	-0.787788075125072	-0.00504387763470836	0.102189781021898
noeud	60	interne	0.131919954072008	0.0168539325842697	0.167883211678832
noeud	61	lateral	-0.466620191913393	-0.548839498072665	0.0583941605839416
noeud	62	interne	-0.38997785614697	-0.60358402362011	0.109489051094891
noeud	63	lateral	0.0297301730501107	-0.216722709751497	0.0802919708029197
noeud	64	interne	-0.554211432789305	0.637291888788649	0.062043795620438
noeud	65	lateral	0.818051340933322	-0.180226359386533	0.0766423357664234
noeud	66	interne	0.766956450422373	-0.275116870335438	0.0802919708029197
noeud	67	interne	0.033379808086607	-0.33351103091938	0.0875912408759124
noeud	68	interne	0.766956450422373	0.0788977282047077	0.0802919708029197
noeud	69	interne	0.201263019765439	0.184737144263102	0.131386861313869
noeud	70	interne	-0.514065447387846	-0.33351103091938	0.197080291970803
noeud	71	lateral	-0.247642089723612	-0.340810300992373	0.062043795620438
noeud	72	interne	-0.258590994833101	-0.578036578364635	0.0547445255474453
noeud	73	lateral	-0.594357418190765	0.217583859591569	0.072992700729927
noeud	74	interne	-0.134503403592225	0.589846633314197	0.131386861313869
noeud	75	interne	-0.488518002132371	0.177437874190109	0.072992700729927
noeud	76	front	-0.437423111621422	0.55699991798573	0.0547445255474453
noeud	77	front	0.438489297137702	0.564299188058722	0.0839416058394161
noeud	78	lateral	0.215861559911425	-0.198474534569015	0.0802919708029197
noeud	79	lateral	0.161117034363979	0.604445173460182	0.145985401459854
noeud	80	peripheral	0.555277618305585	-0.691175264496022	0.0474452554744526
noeud	81	lateral	0.489584187648651	-0.574386943328139	0.0693430656934307
noeud	82	interne	0.558927253342081	-0.515992782744197	0.0802919708029197
noeud	83	interne	0.318051340933322	0.542401377839744	0.102189781021898
noeud	84	externe	-0.572459607971787	0.721233494628065	0.0437956204379562
noeud	85	interne	-0.532313622570327	0.0314524727302551	0.0875912408759124
noeud	86	lateral	-0.0323136225703273	-0.709423439678504	0.0547445255474453
noeud	87	interne	0.0698761584515705	-0.716722709751497	0.0510948905109489
noeud	88	interne	0.095423603707045	-0.512343147707701	0.0510948905109489
noeud	89	interne	0.241409005166899	-0.672927089313541	0.116788321167883
arc	1	2	0.0693430656934307
arc	8	13	0.0656934306569343
arc	14	7	0.0766423357664234
arc	16	17	0.0802919708029197
arc	11	4	0.12043795620438
arc	27	4	0.0693430656934307
arc	27	3	0.102189781021898
arc	15	36	0.0693430656934307
arc	21	34	0.0656934306569343
arc	19	68	0.0547445255474453
arc	32	35	0.10036496350365
arc	36	74	0.072992700729927
arc	46	14	0.0802919708029197
arc	48	47	0.0547445255474453
arc	42	32	0.105839416058394
arc	20	21	0.0693430656934307
arc	28	51	0.0875912408759124
arc	37	48	0.0693430656934307
arc	51	36	0.0474452554744526
arc	55	54	0.0510948905109489
arc	54	51	0.0583941605839416
arc	52	54	0.0583941605839416
arc	56	53	0.0656934306569343
arc	58	24	0.0839416058394161
arc	23	60	0.142335766423358
arc	35	60	0.12043795620438
arc	44	61	0.062043795620438
arc	61	45	0.0474452554744526
arc	61	62	0.0474452554744526
arc	25	62	0.109489051094891
arc	62	9	0.0474452554744526
arc	63	23	0.062043795620438
arc	11	64	0.062043795620438
arc	65	66	0.0839416058394161
arc	65	33	0.0693430656934307
arc	65	34	0.072992700729927
arc	67	88	0.0547445255474453
arc	56	46	0.0766423357664234
arc	57	21	0.0839416058394161
arc	19	68	0.0802919708029197
arc	68	21	0.0985401459854015
arc	69	57	0.0912408759124088
arc	29	69	0.0602189781021898
arc	72	62	0.0364963503649635
arc	63	67	0.072992700729927
arc	66	49	0.0364963503649635
arc	27	73	0.0583941605839416
arc	73	17	0.0583941605839416
arc	51	74	0.0948905109489051
arc	74	29	0.135036496350365
arc	60	69	0.102189781021898
arc	71	32	0.0547445255474453
arc	64	76	0.0510948905109489
arc	66	14	0.0839416058394161
arc	34	14	0.0766423357664234
arc	50	72	0.0547445255474453
arc	72	2	0.0510948905109489
arc	78	56	0.0948905109489051
arc	23	78	0.102189781021898
arc	29	69	0.0948905109489051
arc	29	79	0.124087591240876
arc	79	58	0.0839416058394161
arc	81	80	0.0364963503649635
arc	81	82	0.0875912408759124
arc	82	22	0.0693430656934307
arc	82	46	0.0802919708029197
arc	2	38	0.0583941605839416
arc	63	35	0.0492700729927007
arc	86	87	0.0474452554744526
arc	38	86	0.0583941605839416
arc	12	87	0.0474452554744526
arc	86	67	0.0583941605839416
arc	81	53	0.0693430656934307
arc	48	77	0.0766423357664234
arc	5	89	0.135036496350365
arc	89	41	0.072992700729927
arc	89	88	0.0602189781021898
arc	89	53	0.072992700729927
arc	87	88	0.0474452554744526
arc	84	52	0.0474452554744526
arc	79	83	0.0766423357664234
arc	57	48	0.124087591240876
arc	85	75	0.0693430656934307
arc	83	57	0.0948905109489051
arc	73	75	0.072992700729927
arc	79	74	0.0656934306569343
arc	18	58	0.072992700729927
arc	30	70	0.105839416058394
arc	70	43	0.0565693430656934
arc	70	31	0.062043795620438
arc	70	45	0.072992700729927
arc	70	32	0.0912408759124088
arc	52	64	0.0510948905109489
arc	59	17	0.0474452554744526
arc	85	43	0.0875912408759124
arc	10	43	0.102189781021898
arc	59	43	0.0693430656934307
arc	43	42	0.0839416058394161
arc	67	78	0.0437956204379562
arc	17	43	0.0583941605839416
arc	79	40	0.062043795620438
arc	40	83	0.0948905109489051
arc	71	39	0.0474452554744526
arc	74	26	0.0875912408759124
arc	26	6	0.0857664233576642
arc	75	26	0.0583941605839416
arc	26	35	0.171532846715328
arc	26	42	0.0948905109489051
arc	85	26	0.0656934306569343
arc	18	13	0.0912408759124088
arc	40	13	0.0839416058394161
arc	45	9	0.0547445255474453
arc	9	71	0.0547445255474453
arc	75	6	0.0510948905109489
arc	4	6	0.105839416058394
