# Supplementary material for: The Role of Colony Size on Tunnel Branching Morphogenesis in Ant Nests
Source: PLoS One. 2014 Oct 15;9(10):e109436. doi: 10.1371/journal.pone.0109436 (PMC4198125; doi:10.1371/journal.pone.0109436)
Supplement: Data S1 — The graphs data are reported in the zip file S1.zip. Two directories are given: the directory “Final” contains the final state of the graph for all experiments, with file labels in the form “A050-01” for the group size 50, replicate 1; the directory “TimeSequences” contains the time series of networks for the group sizes 100 and 200 with one directory per experiment (same labelling convention). Within each directory, the series of 217 snapshots are given in the order. Each graph is reported in a “.gra” file which contains: the list of nodes (vertices) describing for each node: “noeud”, NodeIdent, NodeType, NodeX, NodeY, NodeRadius, followed by the list of tunnels between nodes (edges) describing for each edge: “arc”, Node1Ident, Node2Ident, Width. The Node1Ident and Node2Ident correspond to the labels NodeIdent in the list of nodes. (ZIP) [file pone.0109436.s001.zip › S12/Final/A200-04.gra]

noeud	1	peripheral	0.584659566830202	0.753918870408041	0.116788321167883
noeud	2	peripheral	0.372980734713414	0.936400622232859	0.072992700729927
noeud	3	lateral	0.197798252961589	-0.534402297475171	0.105839416058394
noeud	4	interne	0.391228909895896	0.498444417853297	0.142335766423358
noeud	5	peripheral	0.0883092018666986	1.02399186310877	0.102189781021898
noeud	6	peripheral	0.588309201866699	-0.592796458059112	0.262773722627737
noeud	7	bifurcation	0.241593873399545	-0.118343903314587	0.372262773722628
noeud	8	peripheral	-0.481033863826732	-0.698635874117506	0.135036496350365
noeud	9	peripheral	-0.73285868134498	-0.413964341270791	0.0948905109489051
noeud	10	lateral	0.435024530333852	-0.348270910613857	0.244525547445255
noeud	11	peripheral	-0.429938973315783	0.910853176977384	0.102189781021898
noeud	12	peripheral	0.847433289457939	-0.0198037573291852	0.102189781021898
noeud	13	interne	-0.156216345578557	0.0896852937657053	0.160583941605839
noeud	14	peripheral	0.245243508436042	0.987495512743808	0.0510948905109489
noeud	15	interne	0.332834749311954	0.841510111283953	0.072992700729927
noeud	16	peripheral	-0.856946272585856	0.0349407682182601	0.0948905109489051
noeud	17	interne	-0.349647002512863	0.195524709824099	0.171532846715328
noeud	18	peripheral	-0.835048462366878	0.326911571137968	0.0656934306569343
noeud	19	peripheral	0.854732559530932	0.140780184276654	0.131386861313869
noeud	20	lateral	0.303637669019983	0.732021060189063	0.0839416058394161
noeud	21	peripheral	-0.689063060907024	0.677276534641618	0.0693430656934307
noeud	22	interne	0.0335646763192533	0.0422400382912528	0.178832116788321
noeud	23	peripheral	-0.203661601053009	-0.833672370467871	0.0583941605839416
noeud	24	lateral	-0.16351561565155	-0.731482589445973	0.0802919708029197
noeud	25	interne	-0.294902476965418	0.545889673327749	0.244525547445255
noeud	26	interne	-0.116070360177097	0.403553906904391	0.0583941605839416
noeud	27	peripheral	-0.243807586454469	0.980196242670815	0.0802919708029197
noeud	28	front	-0.590522914921623	0.633480914203661	0.0510948905109489
noeud	29	front	0.22699533325356	0.750269235371545	0.0364963503649635
noeud	30	peripheral	-0.116070360177097	1.02034222807227	0.0656934306569343
noeud	31	interne	0.332834749311954	-0.501555582146703	0.0912408759124088
noeud	32	peripheral	0.0518128515017351	-0.862869450759842	0.131386861313869
noeud	33	lateral	0.0262654062462606	-0.399365801124806	0.153284671532847
noeud	34	front	-0.0175302141916956	0.728371425152567	0.0437956204379562
noeud	35	interne	0.029915041282757	-0.57454828287663	0.153284671532847
noeud	36	lateral	0.705097523034582	-0.151190618643054	0.0656934306569343
noeud	37	lateral	-0.619719995213593	-0.362869450759842	0.0802919708029197
noeud	38	lateral	-0.535778389374177	-0.435862151489769	0.072992700729927
noeud	39	lateral	-0.229209046308484	0.819612301064975	0.0948905109489051
noeud	40	front	-0.776654301782936	0.312313030991983	0.0291970802919708
noeud	41	peripheral	0.796338398946991	-0.289876750029915	0.0656934306569343
noeud	42	lateral	0.398528179968888	-0.57454828287663	0.105839416058394
noeud	43	externe	0.380280004786407	-0.786227114993419	0.0693430656934307
noeud	44	interne	0.332834749311954	-0.684037333971521	0.0802919708029197
noeud	45	lateral	0.0445135814287424	-0.716884049299988	0.105839416058394
noeud	46	interne	-0.134318535359579	-0.428562881416776	0.135036496350365
noeud	47	bifurcation	0.730644968290056	-0.264329304774441	0.0583941605839416
noeud	48	front	0.172250807706115	0.188225439751107	0.0510948905109489
noeud	49	lateral	0.0846595668302022	0.746619600335048	0.116788321167883
noeud	50	lateral	-0.240157951417973	-0.209584779226995	0.124087591240876
noeud	51	lateral	-0.42263970324279	-0.585497187986119	0.124087591240876
noeud	52	peripheral	0.263491683618523	-0.851920545650353	0.0766423357664234
noeud	53	interne	0.208747158071078	-0.709584779226995	0.0948905109489051
noeud	54	interne	-0.210960871126002	-0.563599377767141	0.131386861313869
noeud	55	interne	-0.375194447768338	-0.432212516453273	0.135036496350365
noeud	56	interne	-0.579574009812133	-0.213234414263492	0.204379562043796
noeud	57	lateral	-0.590522914921623	0.0750867536197199	0.102189781021898
noeud	58	front	0.591958836903195	-0.140241713533565	0.0510948905109489
noeud	59	front	-0.601471820031112	-0.486957042000718	0.0364963503649635
noeud	60	front	0.650352997487136	-0.340971640540864	0.0510948905109489
noeud	61	interne	0.0481632164652387	0.461948067488333	0.127737226277372
arc	10	6	0.14963503649635
arc	7	10	0.251824817518248
arc	4	20	0.0693430656934307
arc	4	1	0.116788321167883
arc	14	15	0.0437956204379562
arc	19	7	0.125912408759124
arc	7	22	0.178832116788321
arc	24	23	0.0547445255474453
arc	25	17	0.204379562043796
arc	22	13	0.0912408759124088
arc	26	13	0.0583941605839416
arc	17	13	0.0839416058394161
arc	21	28	0.0510948905109489
arc	7	33	0.0802919708029197
arc	31	10	0.0802919708029197
arc	11	25	0.109489051094891
arc	7	4	0.12043795620438
arc	30	39	0.0638686131386861
arc	33	35	0.131386861313869
arc	37	9	0.0693430656934307
arc	37	38	0.072992700729927
arc	27	39	0.0766423357664234
arc	39	25	0.072992700729927
arc	35	24	0.072992700729927
arc	18	40	0.0255474452554745
arc	42	6	0.072992700729927
arc	42	31	0.0912408759124088
arc	45	35	0.102189781021898
arc	45	32	0.072992700729927
arc	33	46	0.113138686131387
arc	47	41	0.062043795620438
arc	42	44	0.0656934306569343
arc	44	43	0.0583941605839416
arc	48	7	0.0510948905109489
arc	50	46	0.0565693430656934
arc	13	50	0.127737226277372
arc	8	51	0.116788321167883
arc	53	52	0.0766423357664234
arc	44	53	0.0802919708029197
arc	53	45	0.0875912408759124
arc	46	54	0.131386861313869
arc	54	51	0.0912408759124088
arc	54	24	0.0839416058394161
arc	38	55	0.0437956204379562
arc	55	50	0.109489051094891
arc	51	55	0.109489051094891
arc	57	56	0.0547445255474453
arc	57	17	0.102189781021898
arc	57	16	0.0985401459854015
arc	47	60	0.0510948905109489
arc	61	26	0.0474452554744526
arc	61	22	0.0985401459854015
arc	59	38	0.0401459854014599
arc	12	36	0.0510948905109489
arc	25	26	0.0583941605839416
arc	56	37	0.105839416058394
arc	56	17	0.0784671532846715
arc	5	49	0.105839416058394
arc	49	61	0.0985401459854015
arc	34	49	0.0474452554744526
arc	29	20	0.0364963503649635
arc	2	15	0.0766423357664234
arc	15	20	0.072992700729927
arc	3	7	0.062043795620438
arc	33	3	0.0802919708029197
arc	58	36	0.0510948905109489
arc	36	47	0.0583941605839416
arc	3	53	0.0912408759124088
arc	3	31	0.0875912408759124
