# Supplementary material for: The Role of Colony Size on Tunnel Branching Morphogenesis in Ant Nests
Source: PLoS One. 2014 Oct 15;9(10):e109436. doi: 10.1371/journal.pone.0109436 (PMC4198125; doi:10.1371/journal.pone.0109436)
Supplement: Data S1 — The graphs data are reported in the zip file S1.zip. Two directories are given: the directory “Final” contains the final state of the graph for all experiments, with file labels in the form “A050-01” for the group size 50, replicate 1; the directory “TimeSequences” contains the time series of networks for the group sizes 100 and 200 with one directory per experiment (same labelling convention). Within each directory, the series of 217 snapshots are given in the order. Each graph is reported in a “.gra” file which contains: the list of nodes (vertices) describing for each node: “noeud”, NodeIdent, NodeType, NodeX, NodeY, NodeRadius, followed by the list of tunnels between nodes (edges) describing for each edge: “arc”, Node1Ident, Node2Ident, Width. The Node1Ident and Node2Ident correspond to the labels NodeIdent in the list of nodes. (ZIP) [file pone.0109436.s001.zip › S12/Final/A200-05.gra]

noeud	1	peripheral	-0.659443430656934	0.547103102189781	0.109489051094891
noeud	2	peripheral	-0.717837591240876	0.415716240875912	0.0875912408759124
noeud	3	bifurcation	-0.484260948905109	0.441263686131387	0.167883211678832
noeud	4	peripheral	0.898950729927007	-0.0806341240875912	0.0912408759124088
noeud	5	peripheral	0.647125912408759	0.696738138686131	0.135036496350365
noeud	6	peripheral	-0.695939781021898	-0.299612226277372	0.105839416058394
noeud	7	lateral	-0.111998175182482	0.0726505474452555	0.127737226277372
noeud	8	lateral	0.377052919708029	0.149292883211679	0.295620437956204
noeud	9	peripheral	0.742016423357664	-0.489393248175182	0.0802919708029197
noeud	10	lateral	-0.148494525547445	-0.500342153284671	0.313868613138686
noeud	11	front	-0.101049270072993	0.751482664233577	0.0656934306569343
noeud	12	peripheral	0.512089416058394	0.839073905109489	0.105839416058394
noeud	13	interne	-0.539005474452555	-0.226619525547445	0.153284671532847
noeud	14	peripheral	0.121578467153285	0.974110401459854	0.0656934306569343
noeud	15	bifurcation	0.347855839416058	-0.244867700729927	0.186131386861314
noeud	16	peripheral	0.106979927007299	-0.854356751824818	0.0656934306569343
noeud	17	peripheral	-0.0390054744525547	-0.847057481751825	0.0437956204379562
noeud	18	peripheral	-0.170392335766423	-0.843407846715328	0.0583941605839416
noeud	19	peripheral	-0.290830291970803	-0.799612226277372	0.0948905109489051
noeud	20	lateral	-0.159443430656934	0.36827098540146	0.240875912408759
noeud	21	front	-0.108348540145985	-0.208371350364963	0.0948905109489051
noeud	22	peripheral	-0.290830291970803	0.893818430656934	0.062043795620438
noeud	23	lateral	-0.188640510948905	-0.0696852189781022	0.14963503649635
noeud	24	front	-0.203239051094891	0.671190693430657	0.0656934306569343
noeud	25	front	0.464644160583942	0.674840328467153	0.0656934306569343
noeud	26	front	-0.141195255474453	-0.755816605839416	0.0401459854014599
noeud	27	front	0.0558850364963504	0.101847627737226	0.0802919708029197
noeud	28	lateral	-0.00615875912408759	0.656592153284671	0.109489051094891
noeud	29	front	0.420848540145985	-0.59158302919708	0.0510948905109489
noeud	30	lateral	-0.327326642335766	-0.197422445255474	0.18978102189781
noeud	31	interne	0.172673357664234	-0.533188868613139	0.182481751824818
noeud	32	peripheral	0.51573905109489	-0.71202098540146	0.0583941605839416
arc	1	3	0.12043795620438
arc	9	15	0.111313868613139
arc	2	3	0.0583941605839416
arc	3	13	0.0857664233576642
arc	17	10	0.0492700729927007
arc	22	24	0.062043795620438
arc	25	12	0.0547445255474453
arc	18	26	0.0401459854014599
arc	5	8	0.208029197080292
arc	4	8	0.113138686131387
arc	3	20	0.14963503649635
arc	31	15	0.116788321167883
arc	29	32	0.0510948905109489
arc	15	8	0.208029197080292
arc	20	8	0.158759124087591
arc	20	7	0.109489051094891
arc	20	28	0.105839416058394
arc	16	31	0.062043795620438
arc	7	27	0.0839416058394161
arc	30	23	0.109489051094891
arc	7	23	0.131386861313869
arc	23	21	0.0875912408759124
arc	28	14	0.0766423357664234
arc	11	28	0.0693430656934307
arc	13	30	0.156934306569343
arc	13	6	0.109489051094891
arc	30	10	0.109489051094891
arc	10	19	0.0693430656934307
arc	10	31	0.0547445255474453
