# Supplementary material for: The Role of Colony Size on Tunnel Branching Morphogenesis in Ant Nests
Source: PLoS One. 2014 Oct 15;9(10):e109436. doi: 10.1371/journal.pone.0109436 (PMC4198125; doi:10.1371/journal.pone.0109436)
Supplement: Data S1 — The graphs data are reported in the zip file S1.zip. Two directories are given: the directory “Final” contains the final state of the graph for all experiments, with file labels in the form “A050-01” for the group size 50, replicate 1; the directory “TimeSequences” contains the time series of networks for the group sizes 100 and 200 with one directory per experiment (same labelling convention). Within each directory, the series of 217 snapshots are given in the order. Each graph is reported in a “.gra” file which contains: the list of nodes (vertices) describing for each node: “noeud”, NodeIdent, NodeType, NodeX, NodeY, NodeRadius, followed by the list of tunnels between nodes (edges) describing for each edge: “arc”, Node1Ident, Node2Ident, Width. The Node1Ident and Node2Ident correspond to the labels NodeIdent in the list of nodes. (ZIP) [file pone.0109436.s001.zip › S12/Final/A200-06.gra]

noeud	1	peripheral	0.538394160583942	-0.887737226277372	0.102189781021898
noeud	2	peripheral	-0.158686131386861	0.842189781021898	0.124087591240876
noeud	3	front	-0.136788321167883	0.747299270072993	0.0693430656934307
noeud	4	peripheral	0.706277372262774	-0.756350364963504	0.218978102189781
noeud	5	interne	0.483649635036496	-0.577518248175182	0.31021897810219
noeud	6	peripheral	-0.757226277372263	-0.30014598540146	0.186131386861314
noeud	7	peripheral	-0.713430656934307	0.331240875912409	0.215328467153285
noeud	8	peripheral	-0.235328467153285	-0.924233576642336	0.109489051094891
noeud	9	interne	-0.359416058394161	-0.0227737226277373	0.204379562043796
noeud	10	peripheral	-0.782773722627737	-0.0957664233576643	0.135036496350365
noeud	11	lateral	-0.0127007299270074	0.433430656934307	0.127737226277372
noeud	12	peripheral	-0.775474452554745	0.0903649635036496	0.145985401459854
noeud	13	peripheral	-0.501751824817518	0.637810218978102	0.102189781021898
noeud	14	lateral	-0.512700729927007	0.218102189781022	0.178832116788321
noeud	15	peripheral	0.782919708029197	0.502773722627737	0.145985401459854
noeud	16	lateral	0.62963503649635	0.115912408759124	0.197080291970803
noeud	17	interne	-0.60029197080292	0.0575182481751824	0.131386861313869
noeud	18	front	0.151532846715328	-0.807445255474453	0.0328467153284672
noeud	19	interne	0.622335766423358	-0.362189781021898	0.251824817518248
noeud	20	peripheral	-0.304671532846715	0.791094890510949	0.0802919708029197
noeud	21	peripheral	0.888759124087591	-0.446131386861314	0.127737226277372
noeud	22	interne	0.647883211678832	-0.124963503649635	0.324817518248175
noeud	23	peripheral	0.947153284671533	-0.230802919708029	0.164233576642336
noeud	24	front	-0.206131386861314	0.575766423357664	0.0802919708029197
noeud	25	bifurcation	-0.487153284671533	-0.223503649635037	0.259124087591241
noeud	26	interne	-0.238978102189781	-0.416934306569343	0.372262773722628
noeud	27	interne	-0.0163503649635037	-0.727153284671533	0.277372262773723
noeud	28	front	-0.20978102189781	0.426131386861314	0.0802919708029197
noeud	29	lateral	-0.348467153284672	0.364087591240876	0.135036496350365
noeud	30	interne	0.0675912408759123	-0.391386861313869	0.313868613138686
noeud	31	peripheral	-0.41051094890511	0.732700729927007	0.0875912408759124
noeud	32	interne	-0.377664233576642	0.634160583941606	0.0875912408759124
noeud	33	interne	-0.39956204379562	0.506423357664234	0.156934306569343
noeud	34	lateral	0.301167883211679	-0.752700729927007	0.102189781021898
noeud	35	interne	0.16978102189781	0.404233576642336	0.18978102189781
noeud	36	peripheral	0.00919708029197074	-1.01182481751825	0.102189781021898
noeud	37	front	0.0201459854014598	-0.88043795620438	0.0656934306569343
noeud	38	peripheral	0.0931386861313868	0.871386861313869	0.12043795620438
noeud	39	front	0.348613138686131	0.145109489051095	0.178832116788321
noeud	40	lateral	0.246423357664234	-0.873138686131387	0.0948905109489051
noeud	41	peripheral	0.374160583941606	0.842189781021898	0.0912408759124088
noeud	42	front	0.348613138686131	0.761897810218978	0.0510948905109489
noeud	43	front	-0.0200000000000001	0.583065693430657	0.109489051094891
noeud	44	lateral	-0.279124087591241	0.681605839416058	0.0948905109489051
noeud	45	peripheral	-0.541897810218978	-0.690656934306569	0.284671532846715
noeud	46	peripheral	0.235474452554744	-1.00817518248175	0.116788321167883
noeud	47	interne	-0.297372262773723	0.218102189781022	0.153284671532847
noeud	48	peripheral	0.958102189781022	-0.000875912408759157	0.171532846715328
noeud	49	front	-0.293722627737226	-0.190656934306569	0.072992700729927
noeud	50	front	0.407007299270073	0.188905109489051	0.102189781021898
arc	2	3	0.0693430656934307
arc	5	4	0.14963503649635
arc	10	25	0.113138686131387
arc	7	14	0.127737226277372
arc	16	15	0.153284671532847
arc	17	12	0.12043795620438
arc	19	22	0.27007299270073
arc	23	22	0.109489051094891
arc	16	22	0.200729927007299
arc	25	9	0.200729927007299
arc	6	25	0.14963503649635
arc	8	27	0.105839416058394
arc	25	26	0.167883211678832
arc	26	27	0.0839416058394161
arc	17	25	0.0875912408759124
arc	27	30	0.200729927007299
arc	26	30	0.319343065693431
arc	30	22	0.198905109489051
arc	31	32	0.0693430656934307
arc	33	32	0.062043795620438
arc	13	33	0.102189781021898
arc	5	19	0.251824817518248
arc	34	5	0.0839416058394161
arc	14	9	0.041970802919708
arc	37	36	0.0693430656934307
arc	40	34	0.102189781021898
arc	42	41	0.0547445255474453
arc	5	1	0.114963503649635
arc	19	21	0.102189781021898
arc	20	44	0.072992700729927
arc	44	24	0.0875912408759124
arc	44	32	0.0875912408759124
arc	17	14	0.0802919708029197
arc	14	47	0.0802919708029197
arc	9	47	0.0766423357664234
arc	45	26	0.222627737226277
arc	46	40	0.0912408759124088
arc	49	25	0.0766423357664234
arc	48	22	0.156934306569343
arc	34	27	0.0583941605839416
arc	50	16	0.102189781021898
arc	26	11	0.109489051094891
arc	35	38	0.113138686131387
arc	35	39	0.160583941605839
arc	33	29	0.142335766423358
arc	29	47	0.12043795620438
arc	29	28	0.0839416058394161
arc	18	40	0.0401459854014599
arc	35	11	0.0912408759124088
arc	11	43	0.105839416058394
