# Supplementary material for: The Role of Colony Size on Tunnel Branching Morphogenesis in Ant Nests
Source: PLoS One. 2014 Oct 15;9(10):e109436. doi: 10.1371/journal.pone.0109436 (PMC4198125; doi:10.1371/journal.pone.0109436)
Supplement: Data S1 — The graphs data are reported in the zip file S1.zip. Two directories are given: the directory “Final” contains the final state of the graph for all experiments, with file labels in the form “A050-01” for the group size 50, replicate 1; the directory “TimeSequences” contains the time series of networks for the group sizes 100 and 200 with one directory per experiment (same labelling convention). Within each directory, the series of 217 snapshots are given in the order. Each graph is reported in a “.gra” file which contains: the list of nodes (vertices) describing for each node: “noeud”, NodeIdent, NodeType, NodeX, NodeY, NodeRadius, followed by the list of tunnels between nodes (edges) describing for each edge: “arc”, Node1Ident, Node2Ident, Width. The Node1Ident and Node2Ident correspond to the labels NodeIdent in the list of nodes. (ZIP) [file pone.0109436.s001.zip › S12/Final/A200-07.gra]

noeud	1	peripheral	-0.589824599629589	-0.503867523695392	0.164233576642336
noeud	2	lateral	-0.454788103279224	-0.372480662381523	0.197080291970803
noeud	3	peripheral	0.494117006209827	0.850147074844754	0.259124087591241
noeud	4	lateral	0.435722845625885	0.153066782873951	0.215328467153285
noeud	5	peripheral	-0.129970585031049	0.963285760976141	0.102189781021898
noeud	6	peripheral	-0.38909467262229	0.820949994552783	0.124087591240876
noeud	7	peripheral	0.702146203290119	0.718760213530886	0.116788321167883
noeud	8	lateral	0.694846933217126	0.426789410611178	0.131386861313869
noeud	9	bifurcation	-0.294204161673385	-0.200947815666195	0.405109489051095
noeud	10	interne	-0.268656716417911	0.569125177034535	0.197080291970803
noeud	11	lateral	0.618204597450703	0.576424447107528	0.116788321167883
noeud	12	interne	0.4211243054799	0.580074082144024	0.18978102189781
noeud	13	interne	0.103606057304717	0.499782111341105	0.346715328467153
noeud	14	bifurcation	-0.440189563133239	0.346497439808258	0.171532846715328
noeud	15	lateral	-0.0606275193376185	0.0654755419980389	0.208029197080292
noeud	16	lateral	0.366379779932454	-0.544013509096852	0.364963503649635
noeud	17	front	-0.0606275193376185	-0.806787231724589	0.0547445255474453
noeud	18	lateral	-0.11902167992156	-0.507517158731888	0.226277372262774
noeud	19	externe	0.326233794530995	-0.832334676980063	0.142335766423358
noeud	20	externe	0.526963721538294	-0.730144895958165	0.0875912408759124
noeud	21	lateral	0.0926571521952282	-0.624305479899771	0.153284671532847
noeud	22	externe	0.198496568253622	0.981533936158623	0.116788321167883
noeud	23	bifurcation	0.165649852925155	0.0216799215600827	0.193430656934307
noeud	24	externe	-0.195664015687984	-0.810436866761085	0.113138686131387
noeud	25	externe	0.0817082470857391	-0.857882122235538	0.0802919708029197
noeud	26	externe	-0.571576424447108	0.678614228129426	0.131386861313869
noeud	27	lateral	-0.151868395250027	-0.693648545593202	0.109489051094891
noeud	28	front	0.80068634927552	0.47423466608563	0.0802919708029197
noeud	29	externe	-0.440189563133239	-0.642553655082253	0.0875912408759124
noeud	30	interne	-0.392744307658786	-0.533064603987363	0.072992700729927
noeud	31	lateral	0.370029414968951	-0.226495260921669	0.211678832116788
noeud	32	bifurcation	0.607255692341214	-0.306787231724589	0.175182481751825
noeud	33	interne	0.618204597450703	-0.48561934851291	0.113138686131387
noeud	34	externe	0.734992918618586	-0.529414968950866	0.113138686131387
noeud	35	peripheral	-0.677415840505502	0.499782111341105	0.0985401459854015
noeud	36	interne	-0.597123869702582	0.390293060246214	0.127737226277372
noeud	37	lateral	0.753241093801068	-0.149852925155246	0.18978102189781
noeud	38	interne	0.702146203290119	0.160366052946944	0.208029197080292
noeud	39	lateral	0.0233140865017975	-0.36518139230853	0.0802919708029197
noeud	40	interne	-0.15916766532302	0.299052184333805	0.0985401459854015
noeud	41	lateral	0.158350582852162	-0.164451465301231	0.116788321167883
noeud	42	interne	0.256890728837564	0.295402549297309	0.0948905109489051
noeud	43	interne	0.373679050005447	-0.0330646039873625	0.164233576642336
noeud	44	externe	0.9211243054799	-0.164451465301231	0.102189781021898
noeud	45	lateral	0.15105131277917	-0.343283582089552	0.12043795620438
noeud	46	peripheral	0.0233140865017975	0.985183571195119	0.0802919708029197
noeud	47	front	-0.00588299379017327	-0.157152195228238	0.0437956204379562
noeud	48	lateral	-0.443839198169735	0.0581762719250462	0.0985401459854015
noeud	49	lateral	-0.648218760213531	0.280804009151324	0.0693430656934307
noeud	50	externe	0.913825035406907	0.215110578494389	0.072992700729927
noeud	51	interne	0.428423575552892	0.368395250027236	0.18978102189781
noeud	52	lateral	-0.425591022987254	0.185913498202419	0.145985401459854
noeud	53	bifurcation	-0.283255256563896	0.215110578494389	0.102189781021898
noeud	54	externe	-0.73945963612594	0.266205469005338	0.0583941605839416
noeud	55	peripheral	-0.73945963612594	-0.102407669680793	0.072992700729927
noeud	56	lateral	-0.297853796709881	-0.503867523695392	0.0766423357664234
noeud	57	lateral	-0.0204815339361587	-0.266641246323129	0.102189781021898
noeud	58	peripheral	-0.684715110578494	-0.361531757272034	0.062043795620438
noeud	59	lateral	-0.604423139775575	-0.321385771870574	0.072992700729927
noeud	60	interne	-0.582525329556597	-0.117006209826779	0.167883211678832
noeud	61	interne	0.169299487961652	0.799052184333805	0.131386861313869
noeud	62	lateral	-0.575226059483604	0.167665323019937	0.0948905109489051
noeud	63	peripheral	0.786087809129535	0.583723717180521	0.0656934306569343
noeud	64	externe	-0.757707811308421	0.076424447107528	0.109489051094891
noeud	65	peripheral	-0.334350147074845	-0.744743436104151	0.109489051094891
noeud	66	lateral	-0.290554526636889	-0.631604749972764	0.0912408759124088
noeud	67	lateral	-0.593474234666086	0.0618259069615426	0.102189781021898
arc	1	2	0.175182481751825
arc	2	9	0.22992700729927
arc	6	10	0.124087591240876
arc	12	11	0.0985401459854015
arc	12	3	0.167883211678832
arc	8	11	0.0912408759124088
arc	7	11	0.0985401459854015
arc	15	13	0.193430656934307
arc	13	12	0.116788321167883
arc	5	13	0.131386861313869
arc	9	15	0.251824817518248
arc	16	19	0.14963503649635
arc	16	20	0.0839416058394161
arc	21	16	0.14963503649635
arc	18	21	0.113138686131387
arc	9	18	0.142335766423358
arc	15	23	0.116788321167883
arc	25	21	0.0802919708029197
arc	26	14	0.131386861313869
arc	10	13	0.0857664233576642
arc	10	14	0.0821167883211679
arc	29	30	0.062043795620438
arc	2	30	0.0875912408759124
arc	31	32	0.113138686131387
arc	31	16	0.197080291970803
arc	16	33	0.124087591240876
arc	33	34	0.0912408759124088
arc	36	14	0.12043795620438
arc	32	37	0.175182481751825
arc	4	38	0.116788321167883
arc	18	39	0.0802919708029197
arc	32	33	0.127737226277372
arc	10	40	0.0948905109489051
arc	23	42	0.0985401459854015
arc	23	41	0.131386861313869
arc	41	31	0.0875912408759124
arc	43	4	0.197080291970803
arc	43	31	0.193430656934307
arc	23	43	0.167883211678832
arc	37	44	0.0766423357664234
arc	38	37	0.131386861313869
arc	38	8	0.0985401459854015
arc	45	41	0.109489051094891
arc	46	61	0.0529197080291971
arc	49	36	0.0656934306569343
arc	39	45	0.0802919708029197
arc	48	9	0.116788321167883
arc	38	50	0.0875912408759124
arc	3	11	0.0693430656934307
arc	35	36	0.0766423357664234
arc	13	42	0.0802919708029197
arc	42	51	0.0766423357664234
arc	12	51	0.145985401459854
arc	4	51	0.164233576642336
arc	48	52	0.105839416058394
arc	52	14	0.102189781021898
arc	52	53	0.0948905109489051
arc	54	49	0.0510948905109489
arc	57	39	0.062043795620438
arc	21	45	0.0985401459854015
arc	40	15	0.0875912408759124
arc	58	59	0.0510948905109489
arc	59	2	0.0693430656934307
arc	59	60	0.072992700729927
arc	9	57	0.0766423357664234
arc	55	60	0.0583941605839416
arc	60	9	0.0839416058394161
arc	13	61	0.124087591240876
arc	61	22	0.0839416058394161
arc	62	52	0.062043795620438
arc	49	62	0.0693430656934307
arc	63	11	0.0547445255474453
arc	65	66	0.0839416058394161
arc	53	40	0.072992700729927
arc	53	9	0.0602189781021898
arc	67	60	0.0839416058394161
arc	62	67	0.0912408759124088
arc	64	67	0.0839416058394161
arc	56	66	0.0766423357664234
arc	56	30	0.0474452554744526
arc	56	18	0.062043795620438
arc	56	9	0.0656934306569343
arc	57	47	0.0474452554744526
arc	8	28	0.0875912408759124
arc	48	67	0.0437956204379562
arc	27	18	0.124087591240876
arc	24	27	0.0985401459854015
arc	27	17	0.0547445255474453
arc	61	3	0.0547445255474453
arc	66	27	0.062043795620438
arc	45	16	0.0510948905109489
