# Supplementary material for: The Role of Colony Size on Tunnel Branching Morphogenesis in Ant Nests
Source: PLoS One. 2014 Oct 15;9(10):e109436. doi: 10.1371/journal.pone.0109436 (PMC4198125; doi:10.1371/journal.pone.0109436)
Supplement: Data S1 — The graphs data are reported in the zip file S1.zip. Two directories are given: the directory “Final” contains the final state of the graph for all experiments, with file labels in the form “A050-01” for the group size 50, replicate 1; the directory “TimeSequences” contains the time series of networks for the group sizes 100 and 200 with one directory per experiment (same labelling convention). Within each directory, the series of 217 snapshots are given in the order. Each graph is reported in a “.gra” file which contains: the list of nodes (vertices) describing for each node: “noeud”, NodeIdent, NodeType, NodeX, NodeY, NodeRadius, followed by the list of tunnels between nodes (edges) describing for each edge: “arc”, Node1Ident, Node2Ident, Width. The Node1Ident and Node2Ident correspond to the labels NodeIdent in the list of nodes. (ZIP) [file pone.0109436.s001.zip › S12/Final/A200-08.gra]

noeud	1	peripheral	-0.77992700729927	-0.550638686131387	0.233576642335766
noeud	2	peripheral	-0.287226277372263	0.94206204379562	0.138686131386861
noeud	3	interne	0.161678832116788	0.0369525547445255	0.171532846715328
noeud	4	peripheral	0.0631386861313869	0.978558394160584	0.0985401459854015
noeud	5	peripheral	0.585036496350365	0.701186131386861	0.0875912408759124
noeud	6	peripheral	-0.601094890510949	0.759580291970803	0.102189781021898
noeud	7	front	0.402554744525547	-0.605383211678832	0.116788321167883
noeud	8	front	-0.674087591240876	0.511405109489051	0.062043795620438
noeud	9	peripheral	-0.896715328467153	0.347171532846715	0.138686131386861
noeud	10	interne	-0.772627737226277	0.299726277372263	0.0948905109489051
noeud	11	peripheral	0.855109489051095	0.117244525547445	0.062043795620438
noeud	12	interne	-0.608394160583942	-0.419251824817518	0.186131386861314
noeud	13	peripheral	0.745620437956204	0.474908759124088	0.109489051094891
noeud	14	interne	-0.188686131386861	0.701186131386861	0.131386861313869
noeud	15	interne	0.398905109489051	0.460310218978102	0.248175182481752
noeud	16	externe	0.293065693430657	0.916514598540146	0.102189781021898
noeud	17	peripheral	0.782116788321168	-0.390054744525547	0.0875912408759124
noeud	18	front	0.67992700729927	-0.346259124087591	0.0364963503649635
noeud	19	interne	-0.258029197080292	-0.0506386861313869	0.200729927007299
noeud	20	peripheral	-0.896715328467153	-0.211222627737226	0.0693430656934307
noeud	21	lateral	-0.487956204379562	-0.298813868613139	0.153284671532847
noeud	22	front	0.771167883211679	0.106295620437956	0.0437956204379562
noeud	23	peripheral	0.844160583941606	-0.182025547445255	0.0948905109489051
noeud	24	lateral	-0.528102189781022	0.624543795620438	0.12043795620438
noeud	25	front	0.683576642335766	-0.185675182481752	0.0948905109489051
noeud	26	lateral	0.13978102189781	-0.109032846715328	0.127737226277372
noeud	27	interne	-0.112043795620438	-0.192974452554745	0.171532846715328
noeud	28	front	0.504744525547445	-0.619981751824818	0.072992700729927
noeud	29	interne	-0.331021897810219	0.120894160583942	0.233576642335766
noeud	30	interne	-0.597445255474452	0.387317518248175	0.142335766423358
noeud	31	lateral	-0.451459854014598	0.453010948905109	0.127737226277372
noeud	32	peripheral	0.643430656934307	-0.619981751824818	0.0656934306569343
noeud	33	peripheral	0.548540145985401	-0.762317518248175	0.0583941605839416
noeud	34	peripheral	-0.852919708029197	-0.349908759124088	0.0656934306569343
noeud	35	interne	-0.593795620437956	0.139142335766423	0.145985401459854
noeud	36	interne	0.355109489051095	-0.178375912408759	0.22992700729927
noeud	37	externe	-0.060948905109489	-0.966697080291971	0.072992700729927
noeud	38	lateral	0.289416058394161	-0.35720802919708	0.200729927007299
noeud	39	interne	0.074087591240876	-0.725821167883212	0.343065693430657
noeud	40	externe	0.158029197080292	-0.955748175182482	0.124087591240876
arc	9	10	0.0839416058394161
arc	1	12	0.186131386861314
arc	13	15	0.0894160583941606
arc	10	35	0.107664233576642
arc	15	5	0.0985401459854015
arc	15	3	0.162408759124088
arc	18	17	0.0437956204379562
arc	12	21	0.145985401459854
arc	22	11	0.0474452554744526
arc	21	27	0.135036496350365
arc	25	23	0.0875912408759124
arc	19	27	0.160583941605839
arc	29	14	0.114355231143552
arc	29	31	0.162408759124088
arc	29	19	0.222627737226277
arc	13	36	0.151459854014599
arc	27	39	0.180656934306569
arc	32	38	0.113138686131387
arc	34	12	0.0766423357664234
arc	26	27	0.113138686131387
arc	38	36	0.178832116788321
arc	38	39	0.114963503649635
arc	39	40	0.12043795620438
arc	37	39	0.0802919708029197
arc	15	16	0.118613138686131
arc	21	19	0.0985401459854015
arc	26	36	0.072992700729927
arc	33	28	0.0492700729927007
arc	20	35	0.072992700729927
arc	30	31	0.131386861313869
arc	10	30	0.0766423357664234
arc	6	24	0.0875912408759124
arc	24	31	0.0802919708029197
arc	24	14	0.111313868613139
arc	14	4	0.0948905109489051
arc	2	14	0.127737226277372
arc	8	30	0.0693430656934307
arc	29	3	0.0766423357664234
arc	7	39	0.0948905109489051
arc	3	26	0.142335766423358
arc	35	29	0.105839416058394
