# Supplementary material for: The Role of Colony Size on Tunnel Branching Morphogenesis in Ant Nests
Source: PLoS One. 2014 Oct 15;9(10):e109436. doi: 10.1371/journal.pone.0109436 (PMC4198125; doi:10.1371/journal.pone.0109436)
Supplement: Data S1 — The graphs data are reported in the zip file S1.zip. Two directories are given: the directory “Final” contains the final state of the graph for all experiments, with file labels in the form “A050-01” for the group size 50, replicate 1; the directory “TimeSequences” contains the time series of networks for the group sizes 100 and 200 with one directory per experiment (same labelling convention). Within each directory, the series of 217 snapshots are given in the order. Each graph is reported in a “.gra” file which contains: the list of nodes (vertices) describing for each node: “noeud”, NodeIdent, NodeType, NodeX, NodeY, NodeRadius, followed by the list of tunnels between nodes (edges) describing for each edge: “arc”, Node1Ident, Node2Ident, Width. The Node1Ident and Node2Ident correspond to the labels NodeIdent in the list of nodes. (ZIP) [file pone.0109436.s001.zip › S12/Final/A200-09.gra]

noeud	1	peripheral	-0.612769621914213	-0.603132945132453	0.0875912408759124
noeud	2	interne	-0.371893709505454	-0.40605265316165	0.0948905109489051
noeud	3	peripheral	0.562412859837612	-0.599483310095957	0.12043795620438
noeud	4	externe	0.865332567866809	0.170589682604773	0.0693430656934307
noeud	5	peripheral	0.142704830640531	-0.800213237103256	0.0766423357664234
noeud	6	peripheral	-0.182112687607644	1.09029771180185	0.0875912408759124
noeud	7	lateral	0.657303370786517	0.221684573115722	0.233576642335766
noeud	8	lateral	0.0697121299106044	-0.544738784548511	0.102189781021898
noeud	9	peripheral	-0.45583531534487	0.980808660706963	0.0656934306569343
noeud	10	interne	-0.379192979578447	0.801976543918642	0.14963503649635
noeud	11	peripheral	0.847084392684327	0.00270647092594106	0.0583941605839416
noeud	12	front	0.755843516771918	0.0136553760354301	0.0583941605839416
noeud	13	peripheral	-0.236857213155089	-0.79656360206676	0.0802919708029197
noeud	14	peripheral	-0.751455753301074	-0.431600098417125	0.0693430656934307
noeud	15	interne	-0.64561633724268	0.707086032969737	0.0583941605839416
noeud	16	front	-0.0251783810383007	-0.198023456081358	0.062043795620438
noeud	17	interne	0.142704830640531	-0.300213237103256	0.0839416058394161
noeud	18	peripheral	-0.857295169359469	0.447961945378496	0.116788321167883
noeud	19	interne	-0.247806118264578	0.228983843188715	0.116788321167883
noeud	20	peripheral	0.85438366275732	0.331173624210613	0.0875912408759124
noeud	21	peripheral	0.7740916919544	-0.285614696957271	0.0510948905109489
noeud	22	interne	0.390880013122283	0.0793488066923644	0.127737226277372
noeud	23	lateral	0.266792421881407	-0.0958336750594604	0.0802919708029197
noeud	24	peripheral	0.35438366275732	-0.734519806446322	0.0693430656934307
noeud	25	lateral	0.0843106700565898	-0.157877470679898	0.0875912408759124
noeud	26	interne	-0.309849913885016	-0.241819076519314	0.0802919708029197
noeud	27	peripheral	0.777741326990896	0.520954646108423	0.0656934306569343
noeud	28	interne	0.514967604363159	0.389567784794554	0.102189781021898
noeud	29	lateral	-0.193061592717133	-0.584884769949971	0.167883211678832
noeud	30	peripheral	0.799639137209874	-0.172476010825884	0.072992700729927
noeud	31	interne	0.62445665545805	-0.154227835643402	0.113138686131387
noeud	32	interne	0.379931108012794	-0.114081850241942	0.113138686131387
noeud	33	interne	-0.101820716804724	0.298326908882145	0.153284671532847
noeud	34	peripheral	0.449274173706225	0.937013040269007	0.0839416058394161
noeud	35	lateral	0.285040597063889	0.63409333223981	0.109489051094891
noeud	36	interne	0.168252275896006	0.152341507422291	0.0875912408759124
noeud	37	peripheral	-0.91568932994341	0.0611006315098827	0.072992700729927
noeud	38	interne	-0.0945214467317313	-0.413351923234643	0.072992700729927
noeud	39	lateral	0.00401869925367012	-0.0702862298039859	0.12043795620438
noeud	40	peripheral	-0.787952103666038	0.63409333223981	0.0547445255474453
noeud	41	lateral	-0.229557943082096	-0.249118346592307	0.072992700729927
noeud	42	lateral	-0.00328057081932258	-0.71627163126384	0.0693430656934307
noeud	43	peripheral	-0.714959402936111	0.7435823833347	0.0437956204379562
noeud	44	peripheral	-0.649265972279177	0.849421799393094	0.072992700729927
noeud	45	interne	-0.273353563520053	0.506356105962437	0.116788321167883
noeud	46	lateral	0.507668334290166	-0.146928565570409	0.12043795620438
noeud	47	lateral	0.511317969326663	0.101246616911343	0.0948905109489051
noeud	48	interne	-0.313499548921512	-0.0447387845485115	0.153284671532847
noeud	49	interne	0.157303370786517	0.320224719101124	0.0985401459854015
noeud	50	lateral	-0.14561633724268	-0.0702862298039859	0.116788321167883
noeud	51	peripheral	-0.871893709505454	-0.190724186008365	0.0583941605839416
noeud	52	interne	-0.156565242352169	0.97350939063397	0.0802919708029197
noeud	53	peripheral	0.587960305093086	0.827523989174116	0.0510948905109489
noeud	54	interne	-0.594521446731731	0.78372836873616	0.0510948905109489
noeud	55	interne	-0.463134585417863	0.586648076765357	0.0948905109489051
noeud	56	externe	0.708398261297466	-0.413351923234643	0.0510948905109489
noeud	57	peripheral	0.657303370786517	-0.479045353891577	0.072992700729927
noeud	58	peripheral	0.42372672845075	-0.683424915935373	0.072992700729927
noeud	59	lateral	0.642704830640531	-0.347658492577709	0.072992700729927
noeud	60	interne	0.0697121299106044	0.0902977118018535	0.127737226277372
noeud	61	interne	0.226646436479947	-0.000943164110555287	0.12043795620438
noeud	62	interne	0.580661035020093	-0.431600098417125	0.072992700729927
noeud	63	peripheral	-0.543426556220782	0.918764865086525	0.0437956204379562
noeud	64	interne	-0.390141884687936	-0.610432215205446	0.0948905109489051
noeud	65	peripheral	-0.37554334454195	-0.734519806446322	0.0583941605839416
noeud	66	interne	-0.470433855490855	-0.482694988928073	0.0802919708029197
noeud	67	interne	0.39452964815878	-0.347658492577709	0.105839416058394
noeud	68	lateral	0.306938407282867	-0.409702288198147	0.0875912408759124
noeud	69	lateral	0.0514639547281227	0.382268514721561	0.109489051094891
noeud	70	interne	-0.452185680308374	0.0282539161814155	0.0766423357664234
noeud	71	lateral	-0.123718527023702	0.761830558517182	0.109489051094891
noeud	72	interne	0.102558845239072	0.831173624210613	0.186131386861314
noeud	73	externe	0.000369064217173767	-0.833059952431723	0.0583941605839416
noeud	74	interne	0.482120889034692	-0.544738784548511	0.0766423357664234
noeud	75	front	-0.485032395636841	-0.672476010825884	0.0693430656934307
noeud	76	interne	0.646354465677028	-0.271016156811285	0.0583941605839416
noeud	77	interne	0.102558845239072	-0.672476010825884	0.072992700729927
noeud	78	lateral	-0.30620027884852	-0.479045353891577	0.102189781021898
noeud	79	peripheral	-0.809849913885016	-0.329410317395227	0.0510948905109489
noeud	80	interne	-0.609119986877717	-0.384154842942672	0.0656934306569343
noeud	81	interne	-0.167514147461658	0.0939473468383498	0.127737226277372
noeud	82	peripheral	-0.693061592717133	-0.515541704256541	0.0547445255474453
noeud	83	lateral	-0.594521446731731	-0.453497908636103	0.0510948905109489
noeud	84	interne	0.328836217501845	0.214385303042729	0.0985401459854015
noeud	85	front	0.197449356187977	-0.614081850241942	0.062043795620438
noeud	86	lateral	0.117157385385057	0.67423931764127	0.131386861313869
noeud	87	externe	0.120807020421553	1.10124661691134	0.142335766423358
noeud	88	lateral	-0.60547035184122	0.59394734683835	0.153284671532847
noeud	89	interne	-0.485032395636841	-0.252767981628803	0.072992700729927
arc	9	10	0.0766423357664234
arc	12	11	0.0510948905109489
arc	18	19	0.102189781021898
arc	20	7	0.0510948905109489
arc	24	85	0.0656934306569343
arc	2	26	0.0583941605839416
arc	28	27	0.0912408759124088
arc	31	30	0.0766423357664234
arc	35	34	0.0802919708029197
arc	37	70	0.0693430656934307
arc	32	22	0.102189781021898
arc	32	46	0.0985401459854015
arc	46	31	0.102189781021898
arc	46	47	0.062043795620438
arc	49	35	0.0875912408759124
arc	50	39	0.0912408759124088
arc	51	70	0.0565693430656934
arc	53	35	0.075425790754258
arc	46	62	0.0602189781021898
arc	58	68	0.0559610705596106
arc	60	36	0.0875912408759124
arc	62	57	0.0656934306569343
arc	55	45	0.0693430656934307
arc	63	10	0.0492700729927007
arc	55	54	0.062043795620438
arc	68	67	0.0948905109489051
arc	67	74	0.0802919708029197
arc	67	32	0.0875912408759124
arc	26	48	0.0693430656934307
arc	10	45	0.0875912408759124
arc	45	33	0.124087591240876
arc	33	69	0.0802919708029197
arc	70	48	0.0802919708029197
arc	71	72	0.0839416058394161
arc	71	33	0.0669099756690996
arc	42	73	0.0474452554744526
arc	3	74	0.0985401459854015
arc	74	62	0.072992700729927
arc	33	88	0.0559610705596106
arc	68	17	0.0675182481751825
arc	39	60	0.0912408759124088
arc	33	60	0.131386861313869
arc	42	77	0.0437956204379562
arc	77	5	0.0583941605839416
arc	77	8	0.062043795620438
arc	76	21	0.0510948905109489
arc	31	76	0.062043795620438
arc	8	29	0.0675182481751825
arc	79	89	0.0602189781021898
arc	58	74	0.0510948905109489
arc	82	83	0.0364963503649635
arc	48	81	0.113138686131387
arc	49	36	0.062043795620438
arc	84	22	0.0948905109489051
arc	36	84	0.0693430656934307
arc	84	28	0.0766423357664234
arc	86	35	0.0766423357664234
arc	88	55	0.0693430656934307
arc	89	80	0.062043795620438
arc	89	48	0.0656934306569343
arc	83	80	0.0583941605839416
arc	14	80	0.0510948905109489
arc	81	50	0.0985401459854015
arc	2	78	0.105839416058394
arc	78	29	0.0656934306569343
arc	83	66	0.0474452554744526
arc	1	66	0.0656934306569343
arc	66	2	0.0766423357664234
arc	8	17	0.0802919708029197
arc	65	64	0.062043795620438
arc	75	64	0.0583941605839416
arc	64	78	0.0583941605839416
arc	69	49	0.0875912408759124
arc	69	86	0.113138686131387
arc	62	59	0.0547445255474453
arc	76	59	0.062043795620438
arc	59	56	0.0474452554744526
arc	22	47	0.0912408759124088
arc	40	88	0.0583941605839416
arc	10	55	0.0437956204379562
arc	72	86	0.138686131386861
arc	72	87	0.14963503649635
arc	61	22	0.072992700729927
arc	10	52	0.072992700729927
arc	44	54	0.0437956204379562
arc	41	50	0.0839416058394161
arc	26	41	0.0766423357664234
arc	38	41	0.0656934306569343
arc	39	25	0.0766423357664234
arc	25	17	0.0656934306569343
arc	25	23	0.0802919708029197
arc	60	61	0.102189781021898
arc	61	23	0.0839416058394161
arc	19	81	0.0656934306569343
arc	19	33	0.072992700729927
arc	23	32	0.0693430656934307
arc	29	38	0.0693430656934307
arc	38	16	0.0656934306569343
arc	43	15	0.0474452554744526
arc	15	54	0.0474452554744526
arc	15	88	0.0656934306569343
arc	7	28	0.0656934306569343
arc	7	47	0.178832116788321
arc	7	4	0.0693430656934307
arc	63	54	0.0401459854014599
arc	42	29	0.0565693430656934
arc	64	29	0.0346715328467153
arc	13	29	0.0839416058394161
arc	6	52	0.0583941605839416
arc	52	71	0.102189781021898
