# Supplementary material for: The Role of Colony Size on Tunnel Branching Morphogenesis in Ant Nests
Source: PLoS One. 2014 Oct 15;9(10):e109436. doi: 10.1371/journal.pone.0109436 (PMC4198125; doi:10.1371/journal.pone.0109436)
Supplement: Data S1 — The graphs data are reported in the zip file S1.zip. Two directories are given: the directory “Final” contains the final state of the graph for all experiments, with file labels in the form “A050-01” for the group size 50, replicate 1; the directory “TimeSequences” contains the time series of networks for the group sizes 100 and 200 with one directory per experiment (same labelling convention). Within each directory, the series of 217 snapshots are given in the order. Each graph is reported in a “.gra” file which contains: the list of nodes (vertices) describing for each node: “noeud”, NodeIdent, NodeType, NodeX, NodeY, NodeRadius, followed by the list of tunnels between nodes (edges) describing for each edge: “arc”, Node1Ident, Node2Ident, Width. The Node1Ident and Node2Ident correspond to the labels NodeIdent in the list of nodes. (ZIP) [file pone.0109436.s001.zip › S12/Final/A200-10.gra]

noeud	1	peripheral	-0.398555042454938	0.875800685237599	0.0875912408759124
noeud	2	front	-0.154029495009683	0.525435721733949	0.0255474452554745
noeud	3	peripheral	0.718233278712945	0.689669298376285	0.0948905109489051
noeud	4	peripheral	0.908014300610755	0.328355429763146	0.0802919708029197
noeud	5	interne	0.550350067034113	0.28455980932519	0.072992700729927
noeud	6	peripheral	-0.624832414717712	0.638574407865336	0.0510948905109489
noeud	7	peripheral	0.119693132727544	-0.938067927901087	0.0875912408759124
noeud	8	peripheral	-0.734321465812602	0.430545210785044	0.138686131386861
noeud	9	externe	-0.460598838075376	0.346603604945628	0.072992700729927
noeud	10	lateral	0.0868464173990764	-0.503761358558022	0.145985401459854
noeud	11	interne	0.126992402800536	-0.730038730820795	0.109489051094891
noeud	12	peripheral	0.280277074333383	-0.897921942499628	0.072992700729927
noeud	13	peripheral	-0.774467451214062	-0.317629971696708	0.0547445255474453
noeud	14	lateral	-0.49709518844034	0.543683896916431	0.062043795620438
noeud	15	front	-0.453299568002383	0.620326232682854	0.0583941605839416
noeud	16	interne	0.0685982422165946	-0.109600774616416	0.0875912408759124
noeud	17	lateral	-0.10658423953523	0.587479517354387	0.0875912408759124
noeud	18	lateral	-0.362058692089975	-0.0439073439594816	0.142335766423358
noeud	19	front	0.0357515268881275	0.799158349471175	0.0510948905109489
noeud	20	peripheral	0.579547147326084	0.839304334872635	0.072992700729927
noeud	21	peripheral	0.320423059734843	0.959742291077015	0.0547445255474453
noeud	22	peripheral	0.495605541486668	-0.799381796514226	0.0547445255474453
noeud	23	lateral	0.4627588261582	-0.624199314762401	0.0802919708029197
noeud	24	lateral	0.451809921048711	-0.489162818412036	0.102189781021898
noeud	25	interne	0.276627439296887	0.477990466259496	0.0948905109489051
noeud	26	front	0.481007001340682	0.40499776552957	0.0328467153284672
noeud	27	interne	0.0211529867421421	0.503537911514971	0.153284671532847
noeud	28	lateral	0.170788023238492	0.313756889617161	0.182481751824818
noeud	29	lateral	0.451809921048711	0.321056159690153	0.072992700729927
noeud	30	lateral	-0.0810367942797557	0.0692313421719053	0.18978102189781
noeud	31	lateral	-0.0408908088782959	-0.0950022344704305	0.0875912408759124
noeud	32	lateral	-0.369357962162967	0.313756889617161	0.0875912408759124
noeud	33	lateral	0.575897512289587	0.0327349918069418	0.131386861313869
noeud	34	front	-0.420452852673916	-0.226389095784299	0.0328467153284672
noeud	35	peripheral	0.1634887531655	0.999888276478475	0.062043795620438
noeud	36	front	0.116043497691047	0.795508714434679	0.0948905109489051
noeud	37	peripheral	-0.135781319827201	0.970691196186504	0.0802919708029197
noeud	38	lateral	-0.0846864293162521	0.839304334872635	0.0948905109489051
noeud	39	peripheral	-0.263518546104573	-0.861425592134664	0.0766423357664234
noeud	40	lateral	-0.197825115447639	-0.704491285565321	0.124087591240876
noeud	41	front	0.283926709369879	-0.109600774616416	0.0218978102189781
noeud	42	front	-0.0116937285863251	0.711567108595263	0.0839416058394161
noeud	43	peripheral	-0.800014896469537	0.156822583047818	0.0510948905109489
noeud	44	peripheral	-0.635781319827201	-0.56580515417846	0.0583941605839416
noeud	45	lateral	0.553999702070609	-0.441717562937584	0.0656934306569343
noeud	46	interne	0.251079994041412	-0.288432891404737	0.138686131386861
noeud	47	externe	0.229182183822434	-0.124199314762401	0.0547445255474453
noeud	48	interne	-0.18687621033815	-0.146097124981379	0.182481751824818
noeud	49	lateral	-0.362058692089975	-0.251936541039774	0.0583941605839416
noeud	50	lateral	0.27297780426039	-0.803031431550722	0.0948905109489051
noeud	51	interne	-0.26716818114107	0.426895575748548	0.116788321167883
noeud	52	peripheral	-0.0408908088782959	-0.923469387755102	0.062043795620438
noeud	53	interne	-0.0189929986593178	-0.75558617607627	0.0948905109489051
noeud	54	lateral	0.35326977506331	-0.361425592134664	0.0875912408759124
noeud	55	lateral	0.437211380902726	-0.310330701623715	0.0656934306569343
noeud	56	front	-0.18687621033815	0.499888276478475	0.0291970802919708
noeud	57	interne	0.178087293311485	-0.0621555191419633	0.072992700729927
noeud	58	lateral	0.105094592581558	0.113026962609861	0.131386861313869
noeud	59	lateral	-0.139430954863697	-0.328578876806197	0.0510948905109489
noeud	60	externe	0.674437658274989	-0.678943840309847	0.0948905109489051
noeud	61	interne	0.557649337107106	-0.354126322061671	0.062043795620438
noeud	62	interne	-0.318263071652019	0.149523312974825	0.248175182481752
noeud	63	lateral	-0.460598838075376	-0.44536719797408	0.105839416058394
noeud	64	front	-0.351109786980486	-0.678943840309847	0.0510948905109489
noeud	65	lateral	-0.073737524206763	-0.354126322061671	0.072992700729927
noeud	66	lateral	0.243780723968419	0.678720393266796	0.0656934306569343
noeud	67	interne	0.58319678236258	-0.59500223447043	0.072992700729927
noeud	68	interne	0.43356174586623	0.532734991806942	0.0912408759124088
noeud	69	front	0.23283181885893	0.171421123193803	0.062043795620438
noeud	70	lateral	-0.340160881870997	-0.536608073886489	0.0948905109489051
noeud	71	front	-0.241620735885595	-0.427119022791598	0.0437956204379562
noeud	72	interne	0.367868315209295	-0.646097124981379	0.0802919708029197
noeud	73	lateral	-0.595635334425741	-0.248286906003277	0.072992700729927
noeud	74	interne	0.178087293311485	0.0290853567704454	0.072992700729927
noeud	75	lateral	0.386116490391777	0.0254357217339491	0.0802919708029197
noeud	76	interne	0.0685982422165946	-0.248286906003277	0.102189781021898
noeud	77	lateral	0.659839118129003	0.306457619544168	0.0839416058394161
noeud	78	interne	-0.621182779681216	0.255362729033219	0.0437956204379562
noeud	79	externe	0.831371964844332	0.543683896916431	0.0510948905109489
noeud	80	peripheral	-0.230671830776106	0.956092656040518	0.0656934306569343
noeud	81	front	0.382466855355281	-0.781133621331744	0.0401459854014599
noeud	82	lateral	0.765678534187398	0.310107254580664	0.0948905109489051
noeud	83	front	0.864218680172799	-0.0402577089229852	0.0802919708029197
noeud	84	front	-0.197825115447639	-0.390622672426635	0.0218978102189781
noeud	85	lateral	-0.64673022493669	0.0911291523908834	0.145985401459854
noeud	86	front	-0.683226575301654	0.313756889617161	0.0401459854014599
noeud	87	lateral	-0.540890808878296	-0.171644570236854	0.0802919708029197
noeud	88	lateral	-0.573737524206763	-0.0913525994339341	0.0437956204379562
noeud	89	peripheral	-0.814613436615522	-0.160695665127365	0.0583941605839416
noeud	90	interne	-0.143080589900194	0.299158349471175	0.124087591240876
noeud	91	interne	-0.716073290630121	-0.0986518695069268	0.0583941605839416
noeud	92	front	-0.511693728586325	0.120326232682854	0.0328467153284672
noeud	93	interne	-0.540890808878296	-0.0147102636675108	0.0437956204379562
noeud	94	interne	-0.712423655593624	-0.273834351258752	0.0510948905109489
noeud	95	interne	-0.486146283330851	0.266311634142708	0.0656934306569343
noeud	96	peripheral	0.408014300610755	-0.861425592134664	0.0510948905109489
noeud	97	front	-0.0299419037688068	-0.189892745419336	0.0291970802919708
noeud	98	peripheral	0.875167585282288	-0.368724862207657	0.237226277372263
arc	1	17	0.0748175182481752
arc	8	9	0.0693430656934307
arc	7	11	0.0766423357664234
arc	10	11	0.0656934306569343
arc	6	14	0.0474452554744526
arc	15	14	0.0547445255474453
arc	23	24	0.0839416058394161
arc	23	22	0.0583941605839416
arc	10	65	0.0638686131386861
arc	28	29	0.0693430656934307
arc	28	25	0.0802919708029197
arc	9	32	0.0802919708029197
arc	33	5	0.062043795620438
arc	33	98	0.0742092457420923
arc	20	68	0.0529197080291971
arc	36	35	0.0656934306569343
arc	37	38	0.072992700729927
arc	39	40	0.0802919708029197
arc	38	42	0.0875912408759124
arc	24	45	0.0583941605839416
arc	29	5	0.0693430656934307
arc	31	16	0.0802919708029197
arc	32	51	0.0656934306569343
arc	11	50	0.0802919708029197
arc	50	12	0.072992700729927
arc	14	51	0.0583941605839416
arc	52	53	0.0656934306569343
arc	24	54	0.0510948905109489
arc	46	54	0.0802919708029197
arc	54	55	0.0656934306569343
arc	51	56	0.0328467153284672
arc	49	63	0.0401459854014599
arc	58	28	0.109489051094891
arc	55	61	0.0547445255474453
arc	45	61	0.0656934306569343
arc	45	67	0.0474452554744526
arc	44	63	0.0474452554744526
arc	58	16	0.0693430656934307
arc	59	65	0.0583941605839416
arc	27	66	0.0693430656934307
arc	66	21	0.062043795620438
arc	67	60	0.062043795620438
arc	58	69	0.0583941605839416
arc	63	70	0.0656934306569343
arc	70	64	0.0510948905109489
arc	70	71	0.0693430656934307
arc	72	23	0.0802919708029197
arc	50	72	0.0656934306569343
arc	55	75	0.062043795620438
arc	72	46	0.0492700729927007
arc	66	25	0.0583941605839416
arc	16	57	0.0510948905109489
arc	76	46	0.0766423357664234
arc	16	76	0.0875912408759124
arc	10	76	0.0875912408759124
arc	73	63	0.0766423357664234
arc	77	79	0.0547445255474453
arc	5	77	0.062043795620438
arc	80	38	0.0547445255474453
arc	82	83	0.072992700729927
arc	77	82	0.0839416058394161
arc	82	4	0.0693430656934307
arc	84	59	0.0328467153284672
arc	43	85	0.0510948905109489
arc	73	87	0.062043795620438
arc	88	87	0.0401459854014599
arc	90	30	0.0474452554744526
arc	88	93	0.0328467153284672
arc	89	91	0.0364963503649635
arc	94	91	0.0401459854014599
arc	95	9	0.0510948905109489
arc	85	93	0.0474452554744526
arc	91	85	0.0583941605839416
arc	98	61	0.0839416058394161
arc	25	68	0.0875912408759124
arc	68	3	0.0912408759124088
arc	81	96	0.0401459854014599
arc	78	95	0.0437956204379562
arc	87	18	0.0565693430656934
arc	75	33	0.0839416058394161
arc	58	74	0.0656934306569343
arc	74	57	0.0583941605839416
arc	92	62	0.0364963503649635
arc	62	95	0.0328467153284672
arc	18	62	0.193430656934307
arc	27	28	0.0766423357664234
arc	27	90	0.0383211678832117
arc	65	76	0.0510948905109489
arc	74	75	0.0510948905109489
arc	49	48	0.0583941605839416
arc	97	48	0.041970802919708
arc	48	31	0.072992700729927
arc	48	59	0.0547445255474453
arc	30	58	0.0693430656934307
arc	30	28	0.0669099756690996
arc	62	30	0.116788321167883
arc	53	11	0.0766423357664234
arc	23	67	0.0656934306569343
arc	62	93	0.0437956204379562
arc	62	90	0.105839416058394
arc	18	48	0.138686131386861
arc	91	88	0.0328467153284672
arc	86	78	0.0364963503649635
arc	78	85	0.0328467153284672
arc	51	90	0.0656934306569343
arc	30	31	0.0656934306569343
arc	48	30	0.062043795620438
arc	47	41	0.0255474452554745
arc	57	47	0.0437956204379562
arc	47	46	0.0583941605839416
arc	32	62	0.0693430656934307
arc	40	70	0.072992700729927
arc	13	94	0.0547445255474453
arc	94	73	0.0291970802919708
arc	40	53	0.062043795620438
arc	29	26	0.0328467153284672
arc	38	19	0.0437956204379562
arc	17	27	0.0802919708029197
arc	2	17	0.0255474452554745
arc	34	49	0.0328467153284672
