# Supplementary material for: The Role of Colony Size on Tunnel Branching Morphogenesis in Ant Nests
Source: PLoS One. 2014 Oct 15;9(10):e109436. doi: 10.1371/journal.pone.0109436 (PMC4198125; doi:10.1371/journal.pone.0109436)
Supplement: Data S1 — The graphs data are reported in the zip file S1.zip. Two directories are given: the directory “Final” contains the final state of the graph for all experiments, with file labels in the form “A050-01” for the group size 50, replicate 1; the directory “TimeSequences” contains the time series of networks for the group sizes 100 and 200 with one directory per experiment (same labelling convention). Within each directory, the series of 217 snapshots are given in the order. Each graph is reported in a “.gra” file which contains: the list of nodes (vertices) describing for each node: “noeud”, NodeIdent, NodeType, NodeX, NodeY, NodeRadius, followed by the list of tunnels between nodes (edges) describing for each edge: “arc”, Node1Ident, Node2Ident, Width. The Node1Ident and Node2Ident correspond to the labels NodeIdent in the list of nodes. (ZIP) [file pone.0109436.s001.zip › S12/Final/A200-11.gra]

noeud	1	peripheral	0.139115500214684	0.992829540575354	0.116788321167883
noeud	2	peripheral	-0.408329755259768	0.835895234006011	0.131386861313869
noeud	3	peripheral	0.522327179046801	-0.758995276942894	0.0693430656934307
noeud	4	front	-0.517818806354659	-0.273593817088879	0.0510948905109489
noeud	5	front	0.117217689995706	-0.291841992271361	0.0364963503649635
noeud	6	peripheral	0.759553456419064	-0.521768999570631	0.109489051094891
noeud	7	lateral	0.456633748389867	0.357793044224989	0.14963503649635
noeud	8	peripheral	-0.463074280807213	-0.693301846285959	0.072992700729927
noeud	9	peripheral	0.861743237440962	-0.379433233147273	0.0948905109489051
noeud	10	peripheral	0.588020609703735	0.821296693860026	0.0948905109489051
noeud	11	interne	-0.349935594675827	0.675311292400172	0.160583941605839
noeud	12	peripheral	0.281451266638042	-0.875783598110777	0.0693430656934307
noeud	13	interne	0.766852726492057	-0.361185057964792	0.072992700729927
noeud	14	lateral	-0.422928295405753	-0.631258050665522	0.072992700729927
noeud	15	peripheral	0.0186775440103049	0.996479175611851	0.0802919708029197
noeud	16	interne	0.390940317732933	-0.156805495920996	0.313868613138686
noeud	17	peripheral	0.146414770287677	-0.897681408329755	0.0693430656934307
noeud	18	peripheral	-0.11635895234006	0.96728209531988	0.105839416058394
noeud	19	front	0.0916702447402319	-0.437827393731215	0.0693430656934307
noeud	20	peripheral	-0.094461142121082	-0.88308286818377	0.0656934306569343
noeud	21	interne	0.0113782739373122	0.0840704164877631	0.317518248175182
noeud	22	externe	0.971232288535852	0.168012022327179	0.0583941605839416
noeud	23	front	0.682911120652641	0.57677114641477	0.0547445255474453
noeud	24	peripheral	-0.671103477887505	0.540274796049807	0.226277372262774
noeud	25	lateral	0.431086303134392	-0.477973379132675	0.0985401459854015
noeud	26	interne	0.241305281236582	-0.470674109059682	0.0839416058394161
noeud	27	peripheral	-0.565264061829111	0.711807642765135	0.113138686131387
noeud	28	front	-0.521468441391155	0.328595963933019	0.0802919708029197
noeud	29	peripheral	-0.769643623872907	-0.204250751395449	0.127737226277372
noeud	30	lateral	-0.328037784456848	-0.0436668097896092	0.113138686131387
noeud	31	front	0.369042507513955	0.671661657363675	0.0839416058394161
noeud	32	peripheral	-0.809789609274367	0.0147273507943324	0.116788321167883
noeud	33	peripheral	-0.634607127522542	-0.485272649205668	0.0875912408759124
noeud	34	front	0.00407900386431947	-0.813739802490339	0.0364963503649635
noeud	35	front	-0.601760412194075	0.0767711464147704	0.0802919708029197
noeud	36	peripheral	-0.780592528982396	0.226406182911121	0.116788321167883
noeud	37	interne	0.0953198797767282	-0.631258050665522	0.0875912408759124
noeud	38	peripheral	0.847144697294976	0.503778445684843	0.102189781021898
noeud	39	peripheral	-0.565264061829111	-0.591112065264062	0.072992700729927
noeud	40	lateral	-0.0871618720480893	-0.507170459424646	0.0985401459854015
noeud	41	lateral	0.226706741090597	-0.649506225848003	0.0948905109489051
noeud	42	interne	0.226706741090597	-0.331987977672821	0.12043795620438
noeud	43	peripheral	-0.38643194504079	-0.740747101760412	0.0583941605839416
noeud	44	interne	-0.178402747960498	-0.510820094461142	0.0839416058394161
noeud	45	peripheral	0.00407900386431947	-0.897681408329755	0.0510948905109489
noeud	46	interne	-0.448475740661228	-0.4524259338772	0.156934306569343
noeud	47	peripheral	0.901889222842422	-0.266294547015887	0.102189781021898
noeud	48	lateral	0.792400171747531	-0.229798196650923	0.0875912408759124
noeud	49	interne	-0.0397166165736367	-0.18235294117647	0.31021897810219
noeud	50	front	-0.620008587376556	0.200858737655646	0.102189781021898
noeud	51	peripheral	-0.30613997423787	-0.806440532417346	0.0693430656934307
noeud	52	front	-0.273293258909403	-0.76264491197939	0.0474452554744526
noeud	53	lateral	-0.65650493774152	-0.11300987548304	0.131386861313869
noeud	54	interne	-0.703950193215973	0.0293258909403178	0.113138686131387
noeud	55	interne	0.525976814083298	-0.580163160154573	0.124087591240876
noeud	56	interne	0.474881923572349	-0.350236152855303	0.131386861313869
noeud	57	bifurcation	-0.244096178617432	0.470931730356376	0.204379562043796
noeud	58	interne	-0.287891799055389	-0.6531558608845	0.102189781021898
noeud	59	interne	0.704808930871619	0.30669815371404	0.124087591240876
noeud	60	interne	-0.0725633319021039	0.799398883641048	0.116788321167883
noeud	61	peripheral	0.650064405324173	-0.656805495920996	0.160583941605839
noeud	62	interne	0.686560755689137	-0.448776298840704	0.102189781021898
noeud	63	interne	-0.251395448690425	-0.145856590811507	0.102189781021898
noeud	64	front	-0.269643623872907	-0.434177758694719	0.0766423357664234
noeud	65	peripheral	-0.755045083726921	0.376041219407471	0.0693430656934307
noeud	66	front	-0.674753112924002	0.368741949334478	0.0547445255474453
noeud	67	front	-0.214899098325462	0.178960927436668	0.072992700729927
noeud	68	interne	-0.094461142121082	0.397939029626449	0.153284671532847
noeud	69	interne	0.518677544010305	0.186260197509661	0.18978102189781
noeud	70	peripheral	0.952984113353371	-0.105710605410047	0.0948905109489051
noeud	71	front	0.328896522112495	0.551223701159296	0.0912408759124088
noeud	72	peripheral	-0.262344353799914	0.930785744954916	0.062043795620438
noeud	73	front	-0.200300558179476	0.762902533276084	0.0583941605839416
noeud	74	interne	-0.404680120223272	0.522026620867325	0.0802919708029197
noeud	75	interne	0.274151996565049	0.281150708458566	0.0948905109489051
noeud	76	lateral	0.175611850579648	0.595019321597252	0.142335766423358
noeud	77	lateral	-0.499570631172177	0.609617861743238	0.0693430656934307
noeud	78	interne	-0.499570631172177	0.456333190210391	0.109489051094891
noeud	79	front	0.296049806784027	0.0694718763417777	0.0802919708029197
noeud	80	lateral	0.146414770287677	0.824946328896522	0.145985401459854
noeud	81	lateral	0.270502361528553	0.908887934735938	0.0547445255474453
noeud	82	peripheral	0.792400171747531	0.631515671962216	0.0948905109489051
noeud	83	peripheral	-0.722198368398454	-0.346586517818806	0.0802919708029197
noeud	84	front	-0.233147273507943	0.0366251610133105	0.0802919708029197
noeud	85	externe	0.26320309145556	1.00742808072134	0.0583941605839416
arc	3	55	0.0766423357664234
arc	2	11	0.135036496350365
arc	13	9	0.0875912408759124
arc	14	8	0.0656934306569343
arc	15	60	0.0675182481751825
arc	31	81	0.0675182481751825
arc	37	17	0.0656934306569343
arc	37	49	0.0748175182481752
arc	40	20	0.072992700729927
arc	12	41	0.0912408759124088
arc	33	46	0.0948905109489051
arc	46	63	0.12956204379562
arc	48	47	0.0766423357664234
arc	40	49	0.131386861313869
arc	49	21	0.299270072992701
arc	36	50	0.105839416058394
arc	51	52	0.0474452554744526
arc	54	53	0.0766423357664234
arc	53	29	0.124087591240876
arc	32	54	0.102189781021898
arc	54	35	0.0839416058394161
arc	53	30	0.113138686131387
arc	25	55	0.0985401459854015
arc	56	62	0.0711678832116788
arc	57	11	0.164233576642336
arc	25	56	0.0912408759124088
arc	14	58	0.0474452554744526
arc	43	58	0.062043795620438
arc	58	44	0.0912408759124088
arc	59	38	0.105839416058394
arc	27	11	0.072992700729927
arc	18	60	0.105839416058394
arc	60	68	0.0967153284671533
arc	62	6	0.102189781021898
arc	13	62	0.0693430656934307
arc	63	49	0.102189781021898
arc	65	66	0.0510948905109489
arc	57	67	0.0766423357664234
arc	57	68	0.153284671532847
arc	68	21	0.0766423357664234
arc	69	7	0.127737226277372
arc	70	48	0.0675182481751825
arc	55	61	0.138686131386861
arc	69	59	0.0948905109489051
arc	7	10	0.0875912408759124
arc	72	73	0.062043795620438
arc	74	57	0.0802919708029197
arc	75	76	0.109489051094891
arc	21	75	0.113138686131387
arc	7	75	0.0693430656934307
arc	46	14	0.0656934306569343
arc	77	24	0.0656934306569343
arc	27	77	0.062043795620438
arc	78	74	0.0766423357664234
arc	24	78	0.0985401459854015
arc	78	28	0.0802919708029197
arc	44	40	0.072992700729927
arc	64	44	0.072992700729927
arc	80	81	0.0547445255474453
arc	1	80	0.12043795620438
arc	30	63	0.0693430656934307
arc	30	84	0.0802919708029197
arc	81	85	0.0364963503649635
arc	76	80	0.105839416058394
arc	76	71	0.113138686131387
arc	59	22	0.0656934306569343
arc	45	34	0.0364963503649635
arc	1	81	0.0364963503649635
arc	41	37	0.0985401459854015
arc	21	79	0.0912408759124088
arc	13	48	0.0547445255474453
arc	15	80	0.062043795620438
arc	39	46	0.062043795620438
arc	26	25	0.072992700729927
arc	23	82	0.0583941605839416
arc	55	62	0.0474452554744526
arc	77	74	0.0437956204379562
arc	19	42	0.0656934306569343
arc	16	69	0.18978102189781
arc	42	16	0.124087591240876
arc	56	16	0.124087591240876
arc	49	16	0.135036496350365
arc	42	26	0.0802919708029197
arc	26	41	0.072992700729927
arc	48	16	0.072992700729927
arc	5	42	0.0401459854014599
arc	83	4	0.0583941605839416
