# Supplementary material for: The Role of Colony Size on Tunnel Branching Morphogenesis in Ant Nests
Source: PLoS One. 2014 Oct 15;9(10):e109436. doi: 10.1371/journal.pone.0109436 (PMC4198125; doi:10.1371/journal.pone.0109436)
Supplement: Data S1 — The graphs data are reported in the zip file S1.zip. Two directories are given: the directory “Final” contains the final state of the graph for all experiments, with file labels in the form “A050-01” for the group size 50, replicate 1; the directory “TimeSequences” contains the time series of networks for the group sizes 100 and 200 with one directory per experiment (same labelling convention). Within each directory, the series of 217 snapshots are given in the order. Each graph is reported in a “.gra” file which contains: the list of nodes (vertices) describing for each node: “noeud”, NodeIdent, NodeType, NodeX, NodeY, NodeRadius, followed by the list of tunnels between nodes (edges) describing for each edge: “arc”, Node1Ident, Node2Ident, Width. The Node1Ident and Node2Ident correspond to the labels NodeIdent in the list of nodes. (ZIP) [file pone.0109436.s001.zip › S12/Final/A200-12.gra]

noeud	1	peripheral	-0.322711959573273	-0.869525547445255	0.0766423357664234
noeud	2	peripheral	0.596996069623807	0.626824817518248	0.0583941605839416
noeud	3	peripheral	0.699185850645705	0.520985401459854	0.0656934306569343
noeud	4	interne	-0.147529477821449	-0.260036496350365	0.127737226277372
noeud	5	peripheral	-0.738770353733857	0.305656934306569	0.0875912408759124
noeud	6	front	0.461959573273442	0.0611313868613139	0.0364963503649635
noeud	7	front	-0.267967434025828	-0.146897810218978	0.0218978102189781
noeud	8	peripheral	0.626193149915778	-0.723540145985401	0.0656934306569343
noeud	9	lateral	-0.465047725996631	0.0976277372262774	0.0875912408759124
noeud	10	lateral	0.107944974733296	-0.27463503649635	0.072992700729927
noeud	11	peripheral	0.878017967434026	-0.16514598540146	0.0583941605839416
noeud	12	lateral	0.487507018528916	-0.0191605839416058	0.062043795620438
noeud	13	lateral	-0.260668163952835	-0.508211678832117	0.072992700729927
noeud	14	bifurcation	-0.0234418865805726	-0.0556569343065693	0.14963503649635
noeud	15	front	-0.47599663110612	-0.0374087591240876	0.0437956204379562
noeud	16	front	-0.304463784390792	0.192518248175182	0.0291970802919708
noeud	17	peripheral	0.221083660864683	-0.942518248175182	0.0437956204379562
noeud	18	lateral	-0.377456485120719	0.0684306569343066	0.072992700729927
noeud	19	interne	-0.129281302638967	-0.0848540145985401	0.142335766423358
noeud	20	interne	-0.629281302638967	0.214416058394161	0.0802919708029197
noeud	21	peripheral	-0.767967434025828	0.207116788321168	0.0401459854014599
noeud	22	front	-0.548989331836047	-0.391423357664234	0.0510948905109489
noeud	23	front	-0.0489893318360471	0.177919708029197	0.0218978102189781
noeud	24	peripheral	-0.173076923076923	0.831204379562044	0.0656934306569343
noeud	25	lateral	-0.0927849522740033	0.181569343065693	0.0401459854014599
noeud	26	front	0.348820887142055	-0.0848540145985401	0.0510948905109489
noeud	27	front	0.36341942728804	-0.197992700729927	0.0948905109489051
noeud	28	externe	-0.0343907916900617	0.849452554744526	0.0547445255474453
noeud	29	front	0.0532004491858507	0.593978102189781	0.0437956204379562
noeud	30	interne	0.242981471083661	-0.442518248175182	0.0656934306569343
noeud	31	peripheral	-0.797164514317799	-0.110401459854015	0.062043795620438
noeud	32	lateral	0.0933464345873106	0.141423357664234	0.0656934306569343
noeud	33	lateral	0.191886580572712	-0.241788321167883	0.0547445255474453
noeud	34	front	0.264879281302639	-0.197992700729927	0.0474452554744526
noeud	35	front	0.221083660864683	-0.307481751824818	0.0437956204379562
noeud	36	lateral	0.115244244806289	-0.347627737226277	0.0583941605839416
noeud	37	lateral	-0.559938236945536	-0.0775547445255474	0.0693430656934307
noeud	38	lateral	0.148090960134756	0.444343065693431	0.0547445255474453
noeud	39	peripheral	0.516704098820887	-0.807481751824818	0.0510948905109489
noeud	40	lateral	0.0386019090398653	0.385948905109489	0.0583941605839416
noeud	41	interne	-0.0526389668725434	0.280109489051095	0.0510948905109489
noeud	42	front	0.122543514879281	0.56478102189781	0.0218978102189781
noeud	43	lateral	-0.00884334643458725	0.52463503649635	0.0656934306569343
noeud	44	lateral	0.162689500280741	-0.511861313868613	0.0401459854014599
noeud	45	front	0.454660303200449	-0.197992700729927	0.0474452554744526
noeud	46	front	0.166339135317238	0.126824817518248	0.0474452554744526
noeud	47	lateral	0.429112857944975	-0.588503649635036	0.116788321167883
noeud	48	lateral	-0.278916339135317	-0.0812043795620438	0.0583941605839416
noeud	49	interne	-0.220522178551376	-0.0264598540145985	0.0656934306569343
noeud	50	peripheral	0.13349241998877	0.838503649635036	0.0364963503649635
noeud	51	front	0.126193149915778	0.68521897810219	0.0364963503649635
noeud	52	front	-0.545339696799551	-0.219890510948905	0.0364963503649635
arc	2	38	0.0559610705596106
arc	1	13	0.062043795620438
arc	13	4	0.062043795620438
arc	15	9	0.0474452554744526
arc	3	26	0.052007299270073
arc	4	19	0.0912408759124088
arc	17	44	0.0413625304136252
arc	19	14	0.145985401459854
arc	12	27	0.0638686131386861
arc	4	10	0.0492700729927007
arc	24	41	0.0565693430656934
arc	14	32	0.104014598540146
arc	14	10	0.0894160583941606
arc	10	33	0.0437956204379562
arc	33	34	0.0510948905109489
arc	33	35	0.0437956204379562
arc	10	36	0.0656934306569343
arc	36	44	0.0437956204379562
arc	31	37	0.0510948905109489
arc	38	40	0.0437956204379562
arc	41	40	0.0437956204379562
arc	43	40	0.0547445255474453
arc	43	28	0.0565693430656934
arc	32	46	0.0474452554744526
arc	37	48	0.0529197080291971
arc	48	49	0.0583941605839416
arc	49	19	0.0656934306569343
arc	51	50	0.0401459854014599
arc	52	37	0.0364963503649635
arc	47	8	0.0547445255474453
arc	47	45	0.0450121654501215
arc	47	39	0.041970802919708
arc	42	38	0.0291970802919708
arc	36	30	0.062043795620438
arc	30	47	0.0656934306569343
arc	44	30	0.0401459854014599
arc	43	29	0.0510948905109489
arc	32	38	0.0383211678832117
arc	25	23	0.0255474452554745
arc	25	19	0.0328467153284672
arc	25	41	0.0328467153284672
arc	22	13	0.0510948905109489
arc	5	20	0.0766423357664234
arc	21	20	0.0364963503649635
arc	20	9	0.0766423357664234
arc	9	18	0.0547445255474453
arc	18	49	0.0510948905109489
arc	18	16	0.0474452554744526
arc	48	7	0.0255474452554745
arc	6	12	0.0401459854014599
arc	12	11	0.0510948905109489
