# Supplementary material for: The Role of Colony Size on Tunnel Branching Morphogenesis in Ant Nests
Source: PLoS One. 2014 Oct 15;9(10):e109436. doi: 10.1371/journal.pone.0109436 (PMC4198125; doi:10.1371/journal.pone.0109436)
Supplement: Data S1 — The graphs data are reported in the zip file S1.zip. Two directories are given: the directory “Final” contains the final state of the graph for all experiments, with file labels in the form “A050-01” for the group size 50, replicate 1; the directory “TimeSequences” contains the time series of networks for the group sizes 100 and 200 with one directory per experiment (same labelling convention). Within each directory, the series of 217 snapshots are given in the order. Each graph is reported in a “.gra” file which contains: the list of nodes (vertices) describing for each node: “noeud”, NodeIdent, NodeType, NodeX, NodeY, NodeRadius, followed by the list of tunnels between nodes (edges) describing for each edge: “arc”, Node1Ident, Node2Ident, Width. The Node1Ident and Node2Ident correspond to the labels NodeIdent in the list of nodes. (ZIP) [file pone.0109436.s001.zip › S12/Final/A200-13.gra]

noeud	1	peripheral	-0.494555462486538	-0.703003470144789	0.160583941605839
noeud	2	peripheral	0.322962785688644	-0.743149455546249	0.0802919708029197
noeud	3	peripheral	0.669678114155797	-0.418331937298074	0.0766423357664234
noeud	4	interne	-0.611343783654421	0.625463683139883	0.072992700729927
noeud	5	interne	-0.308424075625224	-0.352638506641139	0.102189781021898
noeud	6	lateral	0.0127438075864544	-0.396434127079095	0.102189781021898
noeud	7	peripheral	-0.315723345698217	0.975828646643532	0.153284671532847
noeud	8	front	-0.815723345698217	-0.119061864305373	0.0364963503649635
noeud	9	peripheral	0.71712336963025	-0.279645805911212	0.0875912408759124
noeud	10	peripheral	-0.881416776355151	-0.170156754816322	0.0839416058394161
noeud	11	peripheral	0.775517530214192	0.172908938614335	0.113138686131387
noeud	12	interne	0.476247457221491	0.11816441306689	0.113138686131387
noeud	13	interne	-0.213533564676319	-0.144609309560847	0.164233576642336
noeud	14	peripheral	0.0163934426229508	-0.834390331458657	0.0656934306569343
noeud	15	interne	0.140481033863827	-0.505923178173986	0.102189781021898
noeud	16	peripheral	0.680627019265286	0.581668062701926	0.0583941605839416
noeud	17	interne	0.0674883331338997	-0.575266243867417	0.0583941605839416
noeud	18	lateral	0.655079574009812	0.187507478760321	0.105839416058394
noeud	19	front	0.698875194447768	0.3079454349647	0.0401459854014599
noeud	20	peripheral	-0.768278090223765	0.596266602847912	0.0948905109489051
noeud	21	peripheral	0.760918990068206	-0.122711499341869	0.105839416058394
noeud	22	peripheral	-0.804774440588728	-0.363587411750628	0.0875912408759124
noeud	23	lateral	0.673327749192294	-0.115412229268876	0.102189781021898
noeud	24	peripheral	-0.917913126720115	0.187507478760321	0.0583941605839416
noeud	25	interne	0.29741534043317	-0.181105659925811	0.102189781021898
noeud	26	front	-0.275577360296757	-0.648258944597344	0.0583941605839416
noeud	27	interne	0.60763431853536	-0.228550915400263	0.0948905109489051
noeud	28	front	-0.819372980734713	0.11816441306689	0.0802919708029197
noeud	29	lateral	-0.458059112121575	-0.505923178173986	0.167883211678832
noeud	30	peripheral	-0.658789039128874	-0.513222448246979	0.18978102189781
noeud	31	peripheral	0.771867895177695	0.056120617446452	0.127737226277372
noeud	32	interne	-0.666088309201867	-0.108112959195884	0.233576642335766
noeud	33	lateral	-0.063898528179969	-0.1920545650353	0.145985401459854
noeud	34	bifurcation	-0.213533564676319	0.0999162378844082	0.295620437956204
noeud	35	externe	-0.166088309201867	0.99772645686251	0.0510948905109489
noeud	36	front	0.59668541342587	0.508675361971999	0.0656934306569343
noeud	37	interne	0.173327749192294	-0.0679669737944239	0.156934306569343
noeud	38	lateral	0.29741534043317	0.180208208687328	0.156934306569343
noeud	39	lateral	-0.158789039128874	0.651011128395357	0.182481751824818
noeud	40	interne	0.0273423477324398	-0.0606677037214312	0.109489051094891
noeud	41	front	0.239021179849228	0.734952734234773	0.0583941605839416
noeud	42	peripheral	-0.180686849347852	-0.819791791312672	0.0912408759124088
noeud	43	peripheral	0.578437238243389	-0.527820988392964	0.0875912408759124
noeud	44	peripheral	0.209824099557257	-0.786945075984205	0.0766423357664234
noeud	45	lateral	0.162378844082805	-0.673806389852818	0.0583941605839416
noeud	46	front	-0.00550436759602734	0.837142515256671	0.0583941605839416
noeud	47	interne	0.0163934426229508	0.067069522555941	0.116788321167883
noeud	48	interne	0.246320449922221	0.38823740576762	0.124087591240876
noeud	49	front	-0.155139404092378	-0.65190857963384	0.0656934306569343
noeud	50	interne	0.0638386980974033	-0.666507119779825	0.105839416058394
noeud	51	interne	0.655079574009812	0.0159746320449921	0.072992700729927
noeud	52	peripheral	-0.0274021778150054	1.01962426708149	0.062043795620438
noeud	53	lateral	-0.257329185114275	0.840792150293167	0.0948905109489051
noeud	54	interne	0.239021179849228	-0.597164054086395	0.0948905109489051
noeud	55	front	-0.651489769055881	0.515974632044992	0.072992700729927
noeud	56	interne	-0.425212396793108	0.515974632044992	0.197080291970803
noeud	57	externe	0.490845997367476	0.796996529855211	0.197080291970803
noeud	58	externe	-0.47265765226756	0.895536675840613	0.0912408759124088
noeud	59	interne	0.571137968170396	-0.378185951896614	0.0985401459854015
noeud	60	interne	-0.447110207012086	-0.257747995692234	0.0839416058394161
noeud	61	peripheral	-0.677037214311356	0.716704559052291	0.0802919708029197
arc	5	13	0.113138686131387
arc	15	6	0.102189781021898
arc	12	18	0.0985401459854015
arc	18	11	0.0802919708029197
arc	19	18	0.0474452554744526
arc	23	21	0.109489051094891
arc	25	27	0.0784671532846715
arc	25	59	0.104014598540146
arc	27	9	0.072992700729927
arc	27	23	0.0656934306569343
arc	24	28	0.062043795620438
arc	29	1	0.12043795620438
arc	30	29	0.142335766423358
arc	13	33	0.113138686131387
arc	33	6	0.102189781021898
arc	13	34	0.171532846715328
arc	30	32	0.0547445255474453
arc	17	15	0.072992700729927
arc	36	16	0.0583941605839416
arc	37	25	0.109489051094891
arc	37	38	0.116788321167883
arc	39	34	0.122262773722628
arc	40	37	0.0912408759124088
arc	33	40	0.113138686131387
arc	22	32	0.0675182481751825
arc	38	12	0.113138686131387
arc	45	44	0.0547445255474453
arc	40	47	0.0985401459854015
arc	47	48	0.0766423357664234
arc	34	47	0.0912408759124088
arc	48	38	0.0985401459854015
arc	42	49	0.0693430656934307
arc	45	50	0.062043795620438
arc	50	17	0.0693430656934307
arc	50	14	0.0693430656934307
arc	23	51	0.0474452554744526
arc	51	12	0.0638686131386861
arc	51	31	0.0766423357664234
arc	29	5	0.0985401459854015
arc	29	26	0.0656934306569343
arc	43	59	0.0565693430656934
arc	34	56	0.162408759124088
arc	20	55	0.072992700729927
arc	56	39	0.0766423357664234
arc	56	58	0.0857664233576642
arc	50	5	0.0474452554744526
arc	48	57	0.160583941605839
arc	60	29	0.0547445255474453
arc	59	3	0.072992700729927
arc	27	59	0.0401459854014599
arc	56	32	0.110705596107056
arc	6	17	0.0352798053527981
arc	45	54	0.0401459854014599
arc	2	54	0.0656934306569343
arc	15	54	0.0802919708029197
arc	7	53	0.156934306569343
arc	53	35	0.062043795620438
arc	53	39	0.124087591240876
arc	52	46	0.0583941605839416
arc	27	59	0.0273722627737226
arc	60	13	0.0675182481751825
arc	32	60	0.0474452554744526
arc	10	8	0.0364963503649635
arc	20	4	0.0218978102189781
arc	61	4	0.062043795620438
arc	4	56	0.0401459854014599
arc	41	57	0.062043795620438
