# Supplementary material for: The Role of Colony Size on Tunnel Branching Morphogenesis in Ant Nests
Source: PLoS One. 2014 Oct 15;9(10):e109436. doi: 10.1371/journal.pone.0109436 (PMC4198125; doi:10.1371/journal.pone.0109436)
Supplement: Data S1 — The graphs data are reported in the zip file S1.zip. Two directories are given: the directory “Final” contains the final state of the graph for all experiments, with file labels in the form “A050-01” for the group size 50, replicate 1; the directory “TimeSequences” contains the time series of networks for the group sizes 100 and 200 with one directory per experiment (same labelling convention). Within each directory, the series of 217 snapshots are given in the order. Each graph is reported in a “.gra” file which contains: the list of nodes (vertices) describing for each node: “noeud”, NodeIdent, NodeType, NodeX, NodeY, NodeRadius, followed by the list of tunnels between nodes (edges) describing for each edge: “arc”, Node1Ident, Node2Ident, Width. The Node1Ident and Node2Ident correspond to the labels NodeIdent in the list of nodes. (ZIP) [file pone.0109436.s001.zip › S12/Final/A200-14.gra]

noeud	1	peripheral	-0.556772100567721	-0.517977831846445	0.182481751824818
noeud	2	peripheral	0.859286293592863	0.500270343336037	0.127737226277372
noeud	3	bifurcation	-0.304947283049473	-0.42308732089754	0.244525547445255
noeud	4	externe	0.778994322789943	-0.729656663963233	0.062043795620438
noeud	5	peripheral	-0.48742903487429	0.518518518518518	0.145985401459854
noeud	6	peripheral	-0.268450932684509	0.733846985671803	0.182481751824818
noeud	7	front	-0.283049472830495	0.463773992971073	0.0437956204379562
noeud	8	peripheral	-0.0786699107866991	0.832387131657205	0.0875912408759124
noeud	9	peripheral	-0.669910786699108	-0.0946201676128683	0.102189781021898
noeud	10	front	-0.29764801297648	-0.236955934036226	0.0547445255474453
noeud	11	interne	-0.231954582319546	0.606109759394431	0.12043795620438
noeud	12	bifurcation	-0.0385239253852392	-0.361043525277102	0.328467153284672
noeud	13	peripheral	0.275344687753447	0.868883482022168	0.0583941605839416
noeud	14	front	0.289943227899432	0.620708299540416	0.0583941605839416
noeud	15	lateral	-0.326845093268451	0.562314138956475	0.0510948905109489
noeud	16	peripheral	1.00892133008921	0.0586645039199784	0.138686131386861
noeud	17	peripheral	-0.41808596918086	0.61705866450392	0.0474452554744526
noeud	18	front	-0.549472830494728	-0.0946201676128683	0.0766423357664234
noeud	19	interne	0.00162206001622065	-0.0873208975398756	0.211678832116788
noeud	20	lateral	0.589213300892133	-0.601919437685861	0.277372262773723
noeud	21	front	0.403081914030819	0.0915112192484455	0.0437956204379562
noeud	22	peripheral	-0.323195458231955	-0.795350094620168	0.0802919708029197
noeud	23	peripheral	-0.41808596918086	-0.73330629899973	0.0547445255474453
noeud	24	interne	0.647607461476075	0.0659637739929711	0.211678832116788
noeud	25	peripheral	0.556366585563666	-0.890240605569073	0.0583941605839416
noeud	26	front	-0.268450932684509	0.000270343336036774	0.14963503649635
noeud	27	externe	0.111111111111111	-0.974182211408489	0.0693430656934307
arc	1	3	0.14963503649635
arc	5	26	0.142335766423358
arc	3	10	0.0693430656934307
arc	8	19	0.113138686131387
arc	14	13	0.0656934306569343
arc	2	24	0.114963503649635
arc	16	24	0.131386861313869
arc	9	18	0.0766423357664234
arc	19	12	0.215328467153285
arc	12	27	0.124087591240876
arc	3	12	0.204379562043796
arc	22	3	0.075425790754258
arc	24	20	0.213503649635036
arc	25	20	0.0602189781021898
arc	23	3	0.0565693430656934
arc	17	15	0.0437956204379562
arc	15	11	0.0437956204379562
arc	6	11	0.102189781021898
arc	15	7	0.0474452554744526
arc	20	4	0.0547445255474453
arc	11	19	0.0839416058394161
arc	24	21	0.0656934306569343
