# Supplementary material for: The Role of Colony Size on Tunnel Branching Morphogenesis in Ant Nests
Source: PLoS One. 2014 Oct 15;9(10):e109436. doi: 10.1371/journal.pone.0109436 (PMC4198125; doi:10.1371/journal.pone.0109436)
Supplement: Data S1 — The graphs data are reported in the zip file S1.zip. Two directories are given: the directory “Final” contains the final state of the graph for all experiments, with file labels in the form “A050-01” for the group size 50, replicate 1; the directory “TimeSequences” contains the time series of networks for the group sizes 100 and 200 with one directory per experiment (same labelling convention). Within each directory, the series of 217 snapshots are given in the order. Each graph is reported in a “.gra” file which contains: the list of nodes (vertices) describing for each node: “noeud”, NodeIdent, NodeType, NodeX, NodeY, NodeRadius, followed by the list of tunnels between nodes (edges) describing for each edge: “arc”, Node1Ident, Node2Ident, Width. The Node1Ident and Node2Ident correspond to the labels NodeIdent in the list of nodes. (ZIP) [file pone.0109436.s001.zip › S12/Final/A200-15.gra]

noeud	1	peripheral	0.10028201725282	0.915892501658925	0.153284671532847
noeud	2	bifurcation	0.0199900464499005	0.178666224286662	0.364963503649635
noeud	3	peripheral	0.355756469807565	0.846549435965494	0.208029197080292
noeud	4	peripheral	-0.0457033842070338	0.93049104180491	0.116788321167883
noeud	5	lateral	-0.567601194426012	-0.401625746516257	0.153284671532847
noeud	6	bifurcation	0.30101194426012	0.656768414067684	0.233576642335766
noeud	7	peripheral	-0.23913404114134	0.90129396151294	0.182481751824818
noeud	8	front	-0.611396814863968	0.623921698739217	0.0364963503649635
noeud	9	peripheral	-0.910666887856669	0.313702720637027	0.138686131386861
noeud	10	lateral	-0.607747179827472	-0.0476111479761115	0.142335766423358
noeud	11	interne	0.0820338420703385	0.689615129396151	0.197080291970803
noeud	12	front	-0.527455209024552	0.7407100199071	0.0474452554744526
noeud	13	interne	0.454296615792966	0.0655275381552753	0.357664233576642
noeud	14	peripheral	-0.666141340411413	0.718812209688122	0.116788321167883
noeud	15	peripheral	0.662325812873258	0.547279362972794	0.178832116788321
noeud	16	interne	0.479844061048441	0.390345056403451	0.295620437956204
noeud	17	peripheral	-0.556652289316523	0.813702720637027	0.0583941605839416
noeud	18	front	0.742617783676178	0.331950895819509	0.0948905109489051
noeud	19	lateral	-0.290228931652289	-0.365129396151294	0.182481751824818
noeud	20	front	-0.852272727272727	-0.113304578633046	0.0583941605839416
noeud	21	peripheral	-0.943513603185136	-0.142501658925017	0.0656934306569343
noeud	22	front	0.151376907763769	-0.124253483742535	0.12043795620438
noeud	23	bifurcation	-0.392418712674187	0.116622428666224	0.237226277372263
noeud	24	lateral	0.333858659588587	-0.562209688122097	0.273722627737226
noeud	25	front	0.655026542800266	-0.270238885202389	0.0656934306569343
noeud	26	externe	0.498092236230922	-0.700895819508958	0.14963503649635
noeud	27	front	-0.220885865958859	-0.821333775713338	0.124087591240876
noeud	28	bifurcation	-0.396068347710683	-0.522063702720637	0.175182481751825
noeud	29	lateral	0.122179827471798	-0.737392169873922	0.226277372262774
noeud	30	externe	0.217070338420703	-0.883377571333776	0.22992700729927
noeud	31	peripheral	-0.73913404114134	-0.591406768414068	0.0839416058394161
noeud	32	front	0.724369608493696	-0.21914399469144	0.0510948905109489
noeud	33	externe	-0.593148639681486	-0.708195089581951	0.0985401459854015
noeud	34	peripheral	-0.432564698075647	-0.846881220968812	0.153284671532847
noeud	35	lateral	-0.0749004644990046	-0.792136695421367	0.14963503649635
noeud	36	externe	-0.0931486396814863	-0.930822826808228	0.0656934306569343
noeud	37	front	0.0674353019243531	-0.573158593231586	0.062043795620438
noeud	38	bifurcation	-0.125995355009953	-0.511114797611148	0.197080291970803
noeud	39	externe	0.841157929661579	-0.0877571333775714	0.113138686131387
noeud	40	lateral	0.735318513603185	-0.0768082282680823	0.072992700729927
noeud	41	externe	0.563785666887857	0.715162574651626	0.0875912408759124
noeud	42	lateral	0.242617783676178	0.397644326476443	0.0766423357664234
noeud	43	lateral	0.717070338420703	0.061877903118779	0.127737226277372
noeud	44	externe	0.819260119442601	0.072826808228268	0.138686131386861
arc	4	11	0.0638686131386861
arc	6	3	0.164233576642336
arc	7	23	0.153284671532847
arc	6	42	0.0985401459854015
arc	11	1	0.142335766423358
arc	11	2	0.222627737226277
arc	6	11	0.116788321167883
arc	16	15	0.14963503649635
arc	6	16	0.124087591240876
arc	13	16	0.27007299270073
arc	16	18	0.0675182481751825
arc	19	2	0.0821167883211679
arc	2	38	0.0608272506082726
arc	2	22	0.116788321167883
arc	13	2	0.0875912408759124
arc	24	13	0.284671532846715
arc	13	25	0.0766423357664234
arc	24	26	0.135036496350365
arc	28	19	0.164233576642336
arc	29	24	0.197080291970803
arc	30	29	0.222627737226277
arc	28	34	0.109489051094891
arc	33	28	0.0802919708029197
arc	36	35	0.0583941605839416
arc	35	29	0.153284671532847
arc	35	27	0.124087591240876
arc	37	29	0.062043795620438
arc	19	38	0.145985401459854
arc	38	35	0.062043795620438
arc	6	41	0.0894160583941606
arc	9	10	0.0924574209245741
arc	13	43	0.0985401459854015
arc	43	44	0.0547445255474453
arc	38	29	0.0821167883211679
arc	2	42	0.0401459854014599
arc	42	2	0.0602189781021898
arc	43	40	0.072992700729927
arc	40	39	0.0802919708029197
arc	32	40	0.0474452554744526
arc	21	20	0.0510948905109489
arc	17	12	0.0510948905109489
arc	10	23	0.0802919708029197
arc	23	2	0.0583941605839416
arc	23	5	0.150851581508516
arc	8	14	0.0474452554744526
arc	5	31	0.0583941605839416
arc	5	28	0.0547445255474453
arc	10	5	0.0802919708029197
