# Supplementary material for: The Role of Colony Size on Tunnel Branching Morphogenesis in Ant Nests
Source: PLoS One. 2014 Oct 15;9(10):e109436. doi: 10.1371/journal.pone.0109436 (PMC4198125; doi:10.1371/journal.pone.0109436)
Supplement: Data S1 — The graphs data are reported in the zip file S1.zip. Two directories are given: the directory “Final” contains the final state of the graph for all experiments, with file labels in the form “A050-01” for the group size 50, replicate 1; the directory “TimeSequences” contains the time series of networks for the group sizes 100 and 200 with one directory per experiment (same labelling convention). Within each directory, the series of 217 snapshots are given in the order. Each graph is reported in a “.gra” file which contains: the list of nodes (vertices) describing for each node: “noeud”, NodeIdent, NodeType, NodeX, NodeY, NodeRadius, followed by the list of tunnels between nodes (edges) describing for each edge: “arc”, Node1Ident, Node2Ident, Width. The Node1Ident and Node2Ident correspond to the labels NodeIdent in the list of nodes. (ZIP) [file pone.0109436.s001.zip › S12/Final/A200-16.gra]

noeud	1	peripheral	0.0329590117911286	0.907243121841662	0.200729927007299
noeud	2	peripheral	-0.821055586749017	-0.297136440202134	0.233576642335766
noeud	3	lateral	-0.620325659741718	-0.238742279618192	0.153284671532847
noeud	4	peripheral	0.408871420550253	0.81965188096575	0.124087591240876
noeud	5	lateral	0.0439079169006177	0.750308815272319	0.208029197080292
noeud	6	bifurcation	0.299382369455362	-0.315384615384615	0.467153284671533
noeud	7	peripheral	-0.259011791128579	0.837900056148231	0.226277372262774
noeud	8	lateral	-0.36850084222347	0.407243121841662	0.138686131386861
noeud	9	peripheral	0.565805727119596	0.721111734980348	0.135036496350365
noeud	10	peripheral	0.67164514317799	0.61892195395845	0.113138686131387
noeud	11	lateral	0.540258281864121	0.35979786636721	0.182481751824818
noeud	12	front	0.660696238068501	0.107973048848961	0.0437956204379562
noeud	13	lateral	0.463615946097698	0.516732172936553	0.116788321167883
noeud	14	peripheral	0.890623245367771	0.0641774284110051	0.156934306569343
noeud	15	lateral	0.708141493542953	-0.00881527231892188	0.145985401459854
noeud	16	lateral	-0.70791690061763	-0.527063447501404	0.0437956204379562
noeud	17	lateral	0.124199887703537	0.622571588994947	0.109489051094891
noeud	18	lateral	-0.332004491858506	-0.439472206625491	0.386861313868613
noeud	19	interne	0.332229084783829	0.483885457608085	0.131386861313869
noeud	20	interne	-0.299157776530039	0.637170129140932	0.175182481751825
noeud	21	interne	0.292083099382369	0.268556990454801	0.233576642335766
noeud	22	peripheral	-0.675070185289163	-0.643851768669287	0.135036496350365
noeud	23	peripheral	-0.769960696238068	-0.541661987647389	0.0547445255474453
noeud	24	lateral	-0.226165075800112	0.461987647389107	0.156934306569343
noeud	25	lateral	0.339528354856822	-0.669399213924761	0.145985401459854
noeud	26	interne	0.532959011791129	0.0349803481190343	0.186131386861314
noeud	27	peripheral	-0.467040988208871	-0.833632790567097	0.109489051094891
noeud	28	lateral	-0.342953396967995	-0.72049410443571	0.197080291970803
noeud	29	peripheral	-0.087478944413251	-0.972318921953958	0.12043795620438
noeud	30	peripheral	-0.839303761931499	0.166367209432903	0.324817518248175
noeud	31	interne	-0.357551937113981	-0.136552498596294	0.27007299270073
noeud	32	lateral	-0.470690623245368	0.0787759685569905	0.160583941605839
noeud	33	peripheral	0.876024705221786	-0.242391914654688	0.197080291970803
noeud	34	interne	0.277484559236384	0.0130825379000562	0.211678832116788
noeud	35	peripheral	0.653396967995508	-0.691297024143739	0.12043795620438
noeud	36	lateral	-0.0582818641212802	0.502133632790567	0.062043795620438
noeud	37	peripheral	0.788433464345873	-0.479618192026951	0.124087591240876
noeud	38	front	0.817630544637844	-0.0854576080853452	0.0437956204379562
noeud	39	lateral	-0.0035373385738349	-0.68034811903425	0.226277372262774
noeud	40	interne	0.67164514317799	-0.417574396406513	0.102189781021898
noeud	41	peripheral	0.445367770915216	-0.88107804604155	0.0985401459854015
noeud	42	externe	-0.872150477259966	-0.11100505334082	0.062043795620438
noeud	43	lateral	-0.733464345873105	-0.125603593486805	0.105839416058394
noeud	44	interne	-0.605727119595733	-0.428523301516002	0.0656934306569343
noeud	45	peripheral	0.25193711398091	0.881695676586188	0.102189781021898
noeud	46	interne	0.233688938798428	0.812352610892757	0.0875912408759124
noeud	47	externe	-0.591128579449747	-0.746041549691185	0.0547445255474453
noeud	48	lateral	0.511061201572151	0.611622683885458	0.102189781021898
noeud	49	interne	-0.346603032004492	0.294104435710275	0.0693430656934307
noeud	50	peripheral	-0.594778214486244	0.611622683885458	0.474452554744526
noeud	51	lateral	-0.0801796743402583	0.129870859067939	0.41970802919708
noeud	52	peripheral	0.78113419427288	0.440089837170129	0.0802919708029197
noeud	53	interne	0.303032004491859	0.651768669286917	0.197080291970803
noeud	54	interne	-0.532734418865806	-0.68034811903425	0.0656934306569343
noeud	55	interne	-0.123975294778214	0.597024143739472	0.109489051094891
noeud	56	externe	0.230039303761932	-0.968669286917462	0.0802919708029197
noeud	57	lateral	-0.474340258281864	0.286805165637282	0.0875912408759124
noeud	58	externe	0.124199887703537	-0.986917462099944	0.0656934306569343
noeud	59	lateral	-0.6385738349242	0.283155530600786	0.072992700729927
noeud	60	interne	-0.087478944413251	-0.256990454800674	0.116788321167883
noeud	61	front	0.219090398652442	-0.738742279618192	0.0656934306569343
noeud	62	lateral	-0.0181358787198203	0.418192026951151	0.0985401459854015
noeud	63	lateral	0.135148792813026	0.4692869174621	0.131386861313869
noeud	64	externe	-0.196967995508141	-0.965019651880966	0.109489051094891
noeud	65	lateral	-0.623975294778214	-0.0380123526108927	0.0875912408759124
arc	2	3	0.156934306569343
arc	1	5	0.138686131386861
arc	11	10	0.116788321167883
arc	15	14	0.102189781021898
arc	5	17	0.116788321167883
arc	3	18	0.153284671532847
arc	13	19	0.116788321167883
arc	7	20	0.197080291970803
arc	21	63	0.104014598540146
arc	21	19	0.127737226277372
arc	22	18	0.116788321167883
arc	8	24	0.127737226277372
arc	20	24	0.116788321167883
arc	21	11	0.127737226277372
arc	25	6	0.142335766423358
arc	11	26	0.142335766423358
arc	27	28	0.105839416058394
arc	29	39	0.0857664233576642
arc	18	31	0.240875912408759
arc	32	30	0.109489051094891
arc	33	40	0.0510948905109489
arc	35	6	0.105839416058394
arc	24	51	0.16970802919708
arc	39	6	0.178832116788321
arc	40	37	0.105839416058394
arc	25	41	0.0839416058394161
arc	32	31	0.127737226277372
arc	21	51	0.10036496350365
arc	6	40	0.0948905109489051
arc	46	45	0.0656934306569343
arc	15	26	0.105839416058394
arc	26	6	0.0857664233576642
arc	49	8	0.0693430656934307
arc	31	51	0.142335766423358
arc	51	34	0.12956204379562
arc	46	53	0.0948905109489051
arc	53	4	0.127737226277372
arc	53	19	0.102189781021898
arc	39	18	0.105839416058394
arc	18	60	0.142335766423358
arc	28	18	0.138686131386861
arc	15	33	0.0656934306569343
arc	56	25	0.0802919708029197
arc	11	52	0.0875912408759124
arc	28	64	0.0912408759124088
arc	13	11	0.072992700729927
arc	5	7	0.113138686131387
arc	32	51	0.0778588807785887
arc	61	39	0.0711678832116788
arc	39	58	0.0711678832116788
arc	31	65	0.0802919708029197
arc	5	46	0.0839416058394161
arc	17	53	0.0766423357664234
arc	17	63	0.0948905109489051
arc	62	63	0.0912408759124088
arc	62	51	0.0583941605839416
arc	60	6	0.109489051094891
arc	60	51	0.116788321167883
arc	55	5	0.0693430656934307
arc	24	55	0.0948905109489051
arc	54	28	0.062043795620438
arc	49	51	0.0693430656934307
arc	7	55	0.072992700729927
arc	50	57	0.0948905109489051
arc	50	20	0.178832116788321
arc	50	8	0.135036496350365
arc	59	50	0.062043795620438
arc	14	12	0.0498783454987836
arc	48	9	0.102189781021898
arc	48	13	0.0948905109489051
arc	48	53	0.041970802919708
arc	47	54	0.0474452554744526
arc	44	18	0.0547445255474453
arc	57	32	0.0510948905109489
arc	57	49	0.0401459854014599
arc	22	54	0.0401459854014599
arc	2	44	0.0583941605839416
arc	43	2	0.0766423357664234
arc	43	65	0.0583941605839416
arc	42	43	0.062043795620438
arc	38	33	0.0437956204379562
arc	55	36	0.0510948905109489
arc	36	62	0.0583941605839416
arc	36	17	0.0529197080291971
arc	34	6	0.204379562043796
arc	34	21	0.142335766423358
arc	34	26	0.0766423357664234
arc	30	59	0.0693430656934307
arc	65	30	0.0529197080291971
arc	23	16	0.0401459854014599
arc	16	22	0.0291970802919708
arc	16	44	0.0474452554744526
arc	60	18	0.0547445255474453
arc	59	32	0.0547445255474453
arc	63	19	0.031021897810219
arc	3	31	0.0510948905109489
arc	65	3	0.0510948905109489
