# Supplementary material for: The Role of Colony Size on Tunnel Branching Morphogenesis in Ant Nests
Source: PLoS One. 2014 Oct 15;9(10):e109436. doi: 10.1371/journal.pone.0109436 (PMC4198125; doi:10.1371/journal.pone.0109436)
Supplement: Data S1 — The graphs data are reported in the zip file S1.zip. Two directories are given: the directory “Final” contains the final state of the graph for all experiments, with file labels in the form “A050-01” for the group size 50, replicate 1; the directory “TimeSequences” contains the time series of networks for the group sizes 100 and 200 with one directory per experiment (same labelling convention). Within each directory, the series of 217 snapshots are given in the order. Each graph is reported in a “.gra” file which contains: the list of nodes (vertices) describing for each node: “noeud”, NodeIdent, NodeType, NodeX, NodeY, NodeRadius, followed by the list of tunnels between nodes (edges) describing for each edge: “arc”, Node1Ident, Node2Ident, Width. The Node1Ident and Node2Ident correspond to the labels NodeIdent in the list of nodes. (ZIP) [file pone.0109436.s001.zip › S12/Final/A200-17.gra]

noeud	1	peripheral	0.558799675587997	0.718978102189781	0.102189781021898
noeud	2	peripheral	0.704785077047851	-0.627737226277372	0.160583941605839
noeud	3	front	0.153690186536902	-0.193430656934307	0.0474452554744526
noeud	4	peripheral	0.0186536901865368	0.908759124087591	0.062043795620438
noeud	5	front	0.671938361719383	0.45985401459854	0.0547445255474453
noeud	6	peripheral	0.0478507704785076	-0.948905109489051	0.0985401459854015
noeud	7	peripheral	-0.813463098134631	-0.0218978102189781	0.072992700729927
noeud	8	interne	0.230332522303325	0.766423357664234	0.116788321167883
noeud	9	peripheral	-0.127331711273317	-0.927007299270073	0.0912408759124088
noeud	10	front	0.28507704785077	0.572992700729927	0.116788321167883
noeud	11	bifurcation	0.310624493106245	0.197080291970803	0.302919708029197
noeud	12	peripheral	0.263179237631792	0.875912408759124	0.0547445255474453
noeud	13	bifurcation	0.420113544201135	-0.299270072992701	0.313868613138686
noeud	14	peripheral	-0.813463098134631	0.131386861313869	0.0802919708029197
noeud	15	interne	-0.667477696674777	0.062043795620438	0.182481751824818
noeud	16	peripheral	-0.78426601784266	-0.259124087591241	0.102189781021898
noeud	17	externe	0.566098945660989	-0.762773722627737	0.062043795620438
noeud	18	interne	0.0916463909164638	-0.478102189781022	0.324817518248175
noeud	19	bifurcation	-0.477696674776967	0.0839416058394161	0.27007299270073
noeud	20	peripheral	-0.63463098134631	0.547445255474453	0.0985401459854015
noeud	21	peripheral	0.153690186536902	0.87956204379562	0.0693430656934307
noeud	22	externe	0.339821573398216	-0.901459854014598	0.0912408759124088
noeud	23	lateral	-0.0506893755068938	-0.175182481751825	0.197080291970803
noeud	24	front	-0.550689375506894	0.481751824817518	0.0401459854014599
noeud	25	lateral	0.332522303325223	-0.697080291970803	0.295620437956204
noeud	26	lateral	-0.291565287915653	-0.218978102189781	0.171532846715328
noeud	27	interne	-0.178426601784266	0.37956204379562	0.335766423357664
noeud	28	front	-0.700324412003244	-0.208029197080292	0.0364963503649635
noeud	29	interne	-0.120032441200324	0.682481751824818	0.248175182481752
noeud	30	lateral	-0.269667477696675	-0.408759124087591	0.226277372262774
noeud	31	peripheral	-0.718572587185726	0.37956204379562	0.0693430656934307
noeud	32	lateral	-0.0360908353609084	0.0839416058394161	0.138686131386861
noeud	33	front	-0.236820762368208	-0.813868613138686	0.0693430656934307
noeud	34	lateral	-0.36455798864558	-0.627737226277372	0.218978102189781
noeud	35	bifurcation	0.624493106244931	0.124087591240876	0.240875912408759
noeud	36	externe	0.836171938361719	0.27007299270073	0.193430656934307
noeud	37	lateral	0.759529602595296	-0.291970802919708	0.124087591240876
noeud	38	externe	-0.426601784266018	-0.781021897810219	0.131386861313869
noeud	39	externe	-0.178426601784266	0.875912408759124	0.0583941605839416
noeud	40	interne	0.686536901865369	-0.0656934306569343	0.156934306569343
noeud	41	externe	0.869018653690186	-0.324817518248175	0.0656934306569343
noeud	42	peripheral	-0.539740470397405	0.635036496350365	0.109489051094891
noeud	43	interne	0.591646390916464	-0.5	0.167883211678832
noeud	44	front	-0.638280616382806	0.339416058394161	0.0364963503649635
noeud	45	front	0.102595296025953	0.0766423357664234	0.0985401459854015
arc	1	11	0.156934306569343
arc	4	29	0.0529197080291971
arc	7	15	0.0638686131386861
arc	9	18	0.072992700729927
arc	6	18	0.0693430656934307
arc	13	11	0.281021897810219
arc	18	13	0.178832116788321
arc	14	15	0.0839416058394161
arc	15	19	0.18978102189781
arc	21	8	0.0492700729927007
arc	23	18	0.175182481751825
arc	24	20	0.0474452554744526
arc	11	27	0.125912408759124
arc	26	19	0.193430656934307
arc	19	27	0.244525547445255
arc	16	28	0.0474452554744526
arc	29	27	0.248175182481752
arc	26	23	0.102189781021898
arc	26	30	0.193430656934307
arc	32	23	0.0875912408759124
arc	11	35	0.206204379562044
arc	34	30	0.186131386861314
arc	30	18	0.142335766423358
arc	35	36	0.218978102189781
arc	38	34	0.127737226277372
arc	39	29	0.0364963503649635
arc	13	40	0.127737226277372
arc	35	40	0.171532846715328
arc	40	37	0.12043795620438
arc	37	41	0.0693430656934307
arc	37	43	0.0766423357664234
arc	13	43	0.171532846715328
arc	43	2	0.14963503649635
arc	31	44	0.0437956204379562
arc	32	27	0.0802919708029197
arc	32	45	0.0948905109489051
arc	42	27	0.113138686131387
arc	34	33	0.0693430656934307
arc	18	25	0.222627737226277
arc	22	25	0.0875912408759124
arc	25	2	0.072992700729927
arc	25	43	0.072992700729927
arc	25	17	0.062043795620438
arc	12	8	0.0510948905109489
arc	10	8	0.116788321167883
arc	5	36	0.111313868613139
arc	3	23	0.0583941605839416
