# Supplementary material for: The Role of Colony Size on Tunnel Branching Morphogenesis in Ant Nests
Source: PLoS One. 2014 Oct 15;9(10):e109436. doi: 10.1371/journal.pone.0109436 (PMC4198125; doi:10.1371/journal.pone.0109436)
Supplement: Data S1 — The graphs data are reported in the zip file S1.zip. Two directories are given: the directory “Final” contains the final state of the graph for all experiments, with file labels in the form “A050-01” for the group size 50, replicate 1; the directory “TimeSequences” contains the time series of networks for the group sizes 100 and 200 with one directory per experiment (same labelling convention). Within each directory, the series of 217 snapshots are given in the order. Each graph is reported in a “.gra” file which contains: the list of nodes (vertices) describing for each node: “noeud”, NodeIdent, NodeType, NodeX, NodeY, NodeRadius, followed by the list of tunnels between nodes (edges) describing for each edge: “arc”, Node1Ident, Node2Ident, Width. The Node1Ident and Node2Ident correspond to the labels NodeIdent in the list of nodes. (ZIP) [file pone.0109436.s001.zip › S12/Final/A200-18.gra]

noeud	1	peripheral	-0.810719908401317	-0.156147130385001	0.102189781021898
noeud	2	peripheral	-0.65743523686847	-0.616001144983541	0.0875912408759124
noeud	3	peripheral	-0.0990410762845284	0.83290396450551	0.0948905109489051
noeud	4	peripheral	0.247674252182625	0.814655789323028	0.0839416058394161
noeud	5	peripheral	-0.650135966795477	0.464290825819379	0.160583941605839
noeud	6	externe	0.0359954200658366	0.858451409760985	0.0437956204379562
noeud	7	lateral	-0.442106769715185	0.146772577644196	0.215328467153285
noeud	8	lateral	0.0323457850293402	0.708816373264634	0.0875912408759124
noeud	9	peripheral	0.375411478459997	0.774509803921569	0.0547445255474453
noeud	10	front	0.368112208387004	0.654071847717189	0.0364963503649635
noeud	11	peripheral	-0.120938886503506	-0.984614283669672	0.062043795620438
noeud	12	front	0.145484471160727	0.701517103191642	0.102189781021898
noeud	13	peripheral	-0.821668813510806	-0.0284099041076285	0.102189781021898
noeud	14	lateral	-0.0771432660655503	0.712466008301131	0.0948905109489051
noeud	15	front	0.116287390868756	0.79275797910405	0.0328467153284672
noeud	16	peripheral	0.130885931014742	0.865750679833977	0.0474452554744526
noeud	17	peripheral	-0.0333476456275941	-1.00286245885215	0.072992700729927
noeud	18	front	0.00314870473736944	-0.911621582939745	0.0437956204379562
noeud	19	peripheral	-0.73772720767139	-0.448117933304709	0.131386861313869
noeud	20	peripheral	-0.325318448547302	0.748962358666094	0.0693430656934307
noeud	21	interne	-0.372763704021755	-0.367825962501789	0.124087591240876
noeud	22	lateral	-0.46765421497066	-0.0612566194360957	0.135036496350365
noeud	23	interne	0.185630456562187	-0.0722055245455848	0.233576642335766
noeud	24	interne	-0.175683412050952	-0.334979247173322	0.218978102189781
noeud	25	lateral	-0.496851295262631	-0.210891655932446	0.109489051094891
noeud	26	interne	-0.310719908401317	-0.156147130385001	0.182481751824818
noeud	27	externe	0.598039215686274	0.632174037498211	0.102189781021898
noeud	28	lateral	-0.161084871904966	0.296407614140547	0.0912408759124088
noeud	29	peripheral	0.327966222985545	-0.948117933304709	0.0583941605839416
noeud	30	lateral	-0.672033777014455	0.0774295119507656	0.0985401459854015
noeud	31	peripheral	0.127236295978245	-1.00286245885215	0.0510948905109489
noeud	32	lateral	-0.248676112780879	0.486188636038357	0.0802919708029197
noeud	33	interne	0.0907399456132818	-0.269285816516388	0.175182481751825
noeud	34	lateral	-0.0479461857735795	-0.532059539144125	0.0693430656934307
noeud	35	interne	-0.0369972806640904	0.340203234578503	0.105839416058394
noeud	36	interne	0.244024617146129	-0.499212823815658	0.295620437956204
noeud	37	peripheral	-0.752325747817375	0.259911263775583	0.0948905109489051
noeud	38	lateral	0.543294690138829	-0.196293115786461	0.321167883211679
noeud	39	lateral	0.437455274080435	-0.39702304279376	0.175182481751825
noeud	40	externe	0.890010018605983	-0.119650780020037	0.0802919708029197
noeud	41	lateral	-0.182982682123944	0.427794475454415	0.0875912408759124
noeud	42	externe	0.61263775583226	-0.791183626735366	0.0547445255474453
noeud	43	externe	0.689280091598683	-0.688993845713468	0.072992700729927
noeud	44	externe	0.784170602547588	-0.535709174180621	0.0693430656934307
noeud	45	lateral	0.649134106197223	0.270860168885072	0.281021897810219
noeud	46	externe	0.817017317876056	0.325604694432517	0.0583941605839416
noeud	47	lateral	0.601688850722771	-0.583154429655074	0.167883211678832
noeud	48	interne	0.700228996708172	-0.491913553742665	0.0912408759124088
noeud	49	externe	-0.321668813510806	-0.89702304279376	0.124087591240876
noeud	50	peripheral	-0.391011879204236	0.705166738228138	0.0766423357664234
noeud	51	interne	-0.339916988693287	0.405896665235437	0.109489051094891
arc	5	7	0.156934306569343
arc	4	23	0.155109489051095
arc	10	9	0.0401459854014599
arc	11	34	0.0675182481751825
arc	13	30	0.062043795620438
arc	7	26	0.105839416058394
arc	17	18	0.0437956204379562
arc	20	32	0.0693430656934307
arc	22	1	0.105839416058394
arc	22	7	0.109489051094891
arc	22	26	0.142335766423358
arc	26	24	0.164233576642336
arc	7	28	0.0766423357664234
arc	29	36	0.0547445255474453
arc	31	36	0.062043795620438
arc	24	34	0.0839416058394161
arc	23	33	0.138686131386861
arc	34	36	0.0565693430656934
arc	33	36	0.171532846715328
arc	23	35	0.062043795620438
arc	23	38	0.0985401459854015
arc	36	39	0.197080291970803
arc	38	39	0.204379562043796
arc	24	49	0.113138686131387
arc	24	33	0.0784671532846715
arc	38	40	0.0802919708029197
arc	38	48	0.0948905109489051
arc	38	45	0.273722627737226
arc	45	46	0.0583941605839416
arc	45	27	0.0894160583941606
arc	50	51	0.0802919708029197
arc	39	47	0.0948905109489051
arc	48	44	0.072992700729927
arc	47	48	0.113138686131387
arc	47	42	0.0547445255474453
arc	47	43	0.072992700729927
arc	41	28	0.0839416058394161
arc	28	35	0.0474452554744526
arc	32	41	0.0656934306569343
arc	51	32	0.0474452554744526
arc	7	51	0.0638686131386861
arc	41	35	0.0291970802919708
arc	7	30	0.0547445255474453
arc	30	37	0.0583941605839416
arc	25	22	0.0656934306569343
arc	19	25	0.105839416058394
arc	25	21	0.0547445255474453
arc	21	26	0.0802919708029197
arc	2	21	0.0948905109489051
arc	15	16	0.0328467153284672
arc	14	35	0.102189781021898
arc	14	3	0.0839416058394161
arc	14	8	0.072992700729927
arc	8	12	0.072992700729927
arc	8	6	0.0364963503649635
