# Supplementary material for: The Role of Colony Size on Tunnel Branching Morphogenesis in Ant Nests
Source: PLoS One. 2014 Oct 15;9(10):e109436. doi: 10.1371/journal.pone.0109436 (PMC4198125; doi:10.1371/journal.pone.0109436)
Supplement: Data S1 — The graphs data are reported in the zip file S1.zip. Two directories are given: the directory “Final” contains the final state of the graph for all experiments, with file labels in the form “A050-01” for the group size 50, replicate 1; the directory “TimeSequences” contains the time series of networks for the group sizes 100 and 200 with one directory per experiment (same labelling convention). Within each directory, the series of 217 snapshots are given in the order. Each graph is reported in a “.gra” file which contains: the list of nodes (vertices) describing for each node: “noeud”, NodeIdent, NodeType, NodeX, NodeY, NodeRadius, followed by the list of tunnels between nodes (edges) describing for each edge: “arc”, Node1Ident, Node2Ident, Width. The Node1Ident and Node2Ident correspond to the labels NodeIdent in the list of nodes. (ZIP) [file pone.0109436.s001.zip › S12/TimeSequences/A100/A100-01/tst015.gra]

noeud	1	peripheral	-0.0293682	0.994526	0.0656934
noeud	2	peripheral	-0.587762	-0.655109	0.0729927
noeud	3	peripheral	0.361143	-0.739051	0.0766423
noeud	4	front	0.328296	-0.625912	0.0729927
noeud	5	front	-0.540317	-0.534672	0.0656934
noeud	6	front	-0.51112	0.797445	0.0364964
noeud	7	front	-0.146156	0.479927	0.0547445
noeud	8	peripheral	0.503479	0.790146	0.0839416
noeud	9	front	0.434135	0.706204	0.0620438
noeud	10	peripheral	-0.547616	0.833942	0.0437956
arc	4	3	0.0693431
arc	2	5	0.0656934
arc	9	8	0.0620438
arc	10	6	0.0364964
arc	1	7	0.0547445
