# Supplementary material for: The Role of Colony Size on Tunnel Branching Morphogenesis in Ant Nests
Source: PLoS One. 2014 Oct 15;9(10):e109436. doi: 10.1371/journal.pone.0109436 (PMC4198125; doi:10.1371/journal.pone.0109436)
Supplement: Data S1 — The graphs data are reported in the zip file S1.zip. Two directories are given: the directory “Final” contains the final state of the graph for all experiments, with file labels in the form “A050-01” for the group size 50, replicate 1; the directory “TimeSequences” contains the time series of networks for the group sizes 100 and 200 with one directory per experiment (same labelling convention). Within each directory, the series of 217 snapshots are given in the order. Each graph is reported in a “.gra” file which contains: the list of nodes (vertices) describing for each node: “noeud”, NodeIdent, NodeType, NodeX, NodeY, NodeRadius, followed by the list of tunnels between nodes (edges) describing for each edge: “arc”, Node1Ident, Node2Ident, Width. The Node1Ident and Node2Ident correspond to the labels NodeIdent in the list of nodes. (ZIP) [file pone.0109436.s001.zip › S12/TimeSequences/A100/A100-01/tst036.gra]

noeud	1	peripheral	-0.0293682	0.994526	0.0656934
noeud	2	peripheral	-0.587762	-0.655109	0.080292
noeud	3	peripheral	0.361143	-0.739051	0.0766423
noeud	4	front	0.320997	-0.618613	0.0729927
noeud	5	front	-0.529368	-0.436131	0.0839416
noeud	6	front	-0.21185	0.801095	0.0364964
noeud	7	bifurcation	-0.127908	0.279197	0.160584
noeud	8	peripheral	0.503479	0.790146	0.0839416
noeud	9	front	0.441435	0.709854	0.0620438
noeud	10	peripheral	-0.547616	0.833942	0.0583942
noeud	11	front	-0.485573	0.731752	0.0583942
noeud	12	peripheral	0.7845	-0.111314	0.0729927
noeud	13	peripheral	-0.832288	0.458029	0.0620438
noeud	14	lateral	0.616617	-0.100365	0.080292
noeud	15	peripheral	-0.751996	0.607664	0.0583942
noeud	16	interne	-0.397981	0.195255	0.0656934
noeud	17	front	0.0947194	0.220803	0.0583942
noeud	18	interne	-0.193602	0.0638686	0.186131
noeud	19	lateral	0.415887	0.279197	0.0656934
noeud	20	front	0.39399	0.465328	0.0875912
noeud	21	front	-0.0877623	-0.0419708	0.0912409
noeud	22	front	0.28815	0.209854	0.0474453
noeud	23	front	0.594719	-0.191606	0.0437956
noeud	24	lateral	-0.0841127	0.786496	0.0656934
arc	4	3	0.0693431
arc	2	5	0.080292
arc	9	8	0.0620438
arc	10	11	0.0583942
arc	14	12	0.0656934
arc	15	16	0.0583942
arc	7	17	0.0583942
arc	18	7	0.145985
arc	19	20	0.0729927
arc	16	18	0.0729927
arc	18	21	0.0985401
arc	22	19	0.0437956
arc	23	14	0.0437956
arc	1	24	0.0547445
arc	6	24	0.0364964
arc	7	24	0.0656934
arc	16	13	0.0583942
arc	19	14	0.0693431
