# Supplementary material for: The Role of Colony Size on Tunnel Branching Morphogenesis in Ant Nests
Source: PLoS One. 2014 Oct 15;9(10):e109436. doi: 10.1371/journal.pone.0109436 (PMC4198125; doi:10.1371/journal.pone.0109436)
Supplement: Data S1 — The graphs data are reported in the zip file S1.zip. Two directories are given: the directory “Final” contains the final state of the graph for all experiments, with file labels in the form “A050-01” for the group size 50, replicate 1; the directory “TimeSequences” contains the time series of networks for the group sizes 100 and 200 with one directory per experiment (same labelling convention). Within each directory, the series of 217 snapshots are given in the order. Each graph is reported in a “.gra” file which contains: the list of nodes (vertices) describing for each node: “noeud”, NodeIdent, NodeType, NodeX, NodeY, NodeRadius, followed by the list of tunnels between nodes (edges) describing for each edge: “arc”, Node1Ident, Node2Ident, Width. The Node1Ident and Node2Ident correspond to the labels NodeIdent in the list of nodes. (ZIP) [file pone.0109436.s001.zip › S12/TimeSequences/A100/A100-01/tst067.gra]

noeud	1	peripheral	-0.0293682	0.994526	0.0656934
noeud	2	peripheral	-0.587762	-0.655109	0.080292
noeud	3	peripheral	0.361143	-0.739051	0.0766423
noeud	4	front	0.320997	-0.618613	0.0729927
noeud	5	front	-0.522069	-0.425182	0.0839416
noeud	6	bifurcation	-0.127908	0.279197	0.160584
noeud	7	peripheral	0.503479	0.790146	0.0839416
noeud	8	front	0.452384	0.713504	0.0620438
noeud	9	peripheral	-0.547616	0.833942	0.0583942
noeud	10	front	-0.485573	0.731752	0.0583942
noeud	11	peripheral	0.7845	-0.111314	0.0729927
noeud	12	peripheral	-0.832288	0.458029	0.0620438
noeud	13	lateral	0.623917	-0.104015	0.080292
noeud	14	peripheral	-0.751996	0.607664	0.0583942
noeud	15	lateral	-0.419879	0.239051	0.109489
noeud	16	interne	-0.193602	0.0638686	0.20438
noeud	17	lateral	0.419537	0.268248	0.080292
noeud	18	lateral	0.554573	-0.293796	0.0875912
noeud	19	lateral	-0.0841127	0.786496	0.0656934
noeud	20	lateral	-0.0476163	-0.465328	0.10219
noeud	21	front	-0.317689	-0.0310219	0.0510949
noeud	22	front	0.123917	0.406934	0.124088
noeud	23	peripheral	0.620267	-0.443431	0.0510949
noeud	24	front	-0.324989	0.604015	0.0437956
noeud	25	front	-0.332288	0.271898	0.0364964
noeud	26	front	-0.0877623	-0.739051	0.0547445
noeud	27	front	0.178661	-0.191606	0.120438
noeud	28	peripheral	-0.0695141	-0.863139	0.0547445
noeud	29	front	-0.0695141	-0.786496	0.0255474
noeud	30	front	0.138515	-0.465328	0.0948905
noeud	31	front	0.441435	0.596715	0.0437956
noeud	32	interne	0.178661	0.304745	0.109489
arc	4	3	0.0693431
arc	2	5	0.080292
arc	8	7	0.0620438
arc	9	10	0.0583942
arc	13	11	0.0656934
arc	14	15	0.0583942
arc	16	6	0.145985
arc	18	13	0.0510949
arc	1	19	0.0547445
arc	21	16	0.0693431
arc	15	25	0.0474453
arc	20	26	0.0583942
arc	29	28	0.0328467
arc	20	30	0.0693431
arc	22	32	0.116788
arc	6	19	0.0693431
arc	6	32	0.0656934
arc	15	12	0.0583942
arc	17	31	0.0474453
arc	16	20	0.105839
arc	17	32	0.113139
arc	17	13	0.0693431
arc	19	24	0.0474453
arc	15	16	0.0620438
arc	18	23	0.0510949
arc	18	27	0.080292
