# Supplementary material for: The Role of Colony Size on Tunnel Branching Morphogenesis in Ant Nests
Source: PLoS One. 2014 Oct 15;9(10):e109436. doi: 10.1371/journal.pone.0109436 (PMC4198125; doi:10.1371/journal.pone.0109436)
Supplement: Data S1 — The graphs data are reported in the zip file S1.zip. Two directories are given: the directory “Final” contains the final state of the graph for all experiments, with file labels in the form “A050-01” for the group size 50, replicate 1; the directory “TimeSequences” contains the time series of networks for the group sizes 100 and 200 with one directory per experiment (same labelling convention). Within each directory, the series of 217 snapshots are given in the order. Each graph is reported in a “.gra” file which contains: the list of nodes (vertices) describing for each node: “noeud”, NodeIdent, NodeType, NodeX, NodeY, NodeRadius, followed by the list of tunnels between nodes (edges) describing for each edge: “arc”, Node1Ident, Node2Ident, Width. The Node1Ident and Node2Ident correspond to the labels NodeIdent in the list of nodes. (ZIP) [file pone.0109436.s001.zip › S12/TimeSequences/A100/A100-01/tst086.gra]

noeud	1	peripheral	-0.0293682	0.994526	0.0656934
noeud	2	peripheral	-0.587762	-0.655109	0.080292
noeud	3	peripheral	0.361143	-0.739051	0.0766423
noeud	4	front	-0.522069	-0.425182	0.0839416
noeud	5	bifurcation	-0.127908	0.279197	0.160584
noeud	6	peripheral	0.503479	0.790146	0.0839416
noeud	7	front	0.452384	0.709854	0.0620438
noeud	8	peripheral	-0.547616	0.833942	0.0583942
noeud	9	front	-0.474624	0.731752	0.0583942
noeud	10	peripheral	0.7845	-0.111314	0.0729927
noeud	11	peripheral	-0.832288	0.458029	0.0620438
noeud	12	lateral	0.634865	-0.107664	0.0948905
noeud	13	peripheral	-0.751996	0.607664	0.0583942
noeud	14	lateral	-0.419879	0.239051	0.109489
noeud	15	interne	-0.193602	0.0638686	0.20438
noeud	16	lateral	-0.529368	0.209854	0.080292
noeud	17	lateral	0.419537	0.268248	0.080292
noeud	18	lateral	0.554573	-0.293796	0.0875912
noeud	19	lateral	-0.0841127	0.786496	0.0656934
noeud	20	lateral	-0.0476163	-0.465328	0.10219
noeud	21	front	0.123917	0.406934	0.124088
noeud	22	peripheral	0.620267	-0.443431	0.0583942
noeud	23	front	-0.321339	0.54562	0.0437956
noeud	24	front	-0.277543	0.279197	0.0364964
noeud	25	lateral	-0.080463	-0.706204	0.0875912
noeud	26	front	0.164062	-0.191606	0.131387
noeud	27	peripheral	-0.0695141	-0.863139	0.0547445
noeud	28	front	0.452384	0.677007	0.080292
noeud	29	interne	0.167712	0.293796	0.116788
noeud	30	lateral	0.277201	-0.235401	0.109489
noeud	31	front	0.222457	-0.381387	0.0656934
noeud	32	lateral	-0.262945	-0.611314	0.10219
noeud	33	front	-0.478273	-0.706204	0.0766423
noeud	34	front	-0.598711	0.0748175	0.0510949
noeud	35	front	-0.339587	-0.129562	0.0510949
noeud	36	front	-0.470974	-0.443431	0.080292
arc	2	4	0.080292
arc	7	6	0.0620438
arc	8	9	0.0583942
arc	12	10	0.0656934
arc	13	14	0.0583942
arc	15	5	0.145985
arc	16	14	0.0839416
arc	18	12	0.0547445
arc	1	19	0.0547445
arc	14	24	0.0474453
arc	20	25	0.0583942
arc	21	29	0.116788
arc	31	30	0.0620438
arc	26	30	0.116788
arc	27	25	0.040146
arc	32	25	0.0510949
arc	33	32	0.0729927
arc	34	16	0.0510949
arc	22	18	0.0620438
arc	5	19	0.0693431
arc	11	16	0.0656934
arc	5	29	0.0656934
arc	17	28	0.0729927
arc	15	20	0.105839
arc	17	29	0.113139
arc	17	12	0.0729927
arc	19	23	0.0474453
arc	15	35	0.0547445
arc	14	15	0.0620438
arc	18	30	0.0839416
arc	3	20	0.0729927
arc	32	36	0.0839416
