# Supplementary material for: The Role of Colony Size on Tunnel Branching Morphogenesis in Ant Nests
Source: PLoS One. 2014 Oct 15;9(10):e109436. doi: 10.1371/journal.pone.0109436 (PMC4198125; doi:10.1371/journal.pone.0109436)
Supplement: Data S1 — The graphs data are reported in the zip file S1.zip. Two directories are given: the directory “Final” contains the final state of the graph for all experiments, with file labels in the form “A050-01” for the group size 50, replicate 1; the directory “TimeSequences” contains the time series of networks for the group sizes 100 and 200 with one directory per experiment (same labelling convention). Within each directory, the series of 217 snapshots are given in the order. Each graph is reported in a “.gra” file which contains: the list of nodes (vertices) describing for each node: “noeud”, NodeIdent, NodeType, NodeX, NodeY, NodeRadius, followed by the list of tunnels between nodes (edges) describing for each edge: “arc”, Node1Ident, Node2Ident, Width. The Node1Ident and Node2Ident correspond to the labels NodeIdent in the list of nodes. (ZIP) [file pone.0109436.s001.zip › S12/TimeSequences/A100/A100-01/tst095.gra]

noeud	1	peripheral	-0.0293682	0.994526	0.0656934
noeud	2	peripheral	-0.587762	-0.655109	0.080292
noeud	3	peripheral	0.361143	-0.739051	0.0766423
noeud	4	front	-0.522069	-0.425182	0.0839416
noeud	5	bifurcation	-0.127908	0.279197	0.160584
noeud	6	peripheral	0.503479	0.790146	0.0839416
noeud	7	peripheral	-0.547616	0.833942	0.0583942
noeud	8	front	-0.474624	0.731752	0.0583942
noeud	9	peripheral	0.7845	-0.111314	0.0729927
noeud	10	peripheral	-0.832288	0.458029	0.0620438
noeud	11	lateral	0.634865	-0.107664	0.0948905
noeud	12	peripheral	-0.751996	0.607664	0.0583942
noeud	13	lateral	-0.427178	0.24635	0.120438
noeud	14	interne	-0.193602	0.0638686	0.20438
noeud	15	lateral	-0.529368	0.209854	0.0912409
noeud	16	lateral	0.419537	0.268248	0.080292
noeud	17	lateral	0.554573	-0.293796	0.0875912
noeud	18	lateral	-0.0841127	0.786496	0.0656934
noeud	19	lateral	-0.0476163	-0.465328	0.10219
noeud	20	front	0.127566	0.399635	0.124088
noeud	21	peripheral	0.620267	-0.443431	0.0583942
noeud	22	lateral	-0.288492	0.290146	0.0510949
noeud	23	lateral	-0.080463	-0.706204	0.0875912
noeud	24	front	0.178661	-0.187956	0.131387
noeud	25	peripheral	-0.0695141	-0.863139	0.0547445
noeud	26	interne	0.167712	0.293796	0.116788
noeud	27	lateral	0.251654	-0.666058	0.0912409
noeud	28	lateral	0.277201	-0.235401	0.109489
noeud	29	lateral	-0.262945	-0.611314	0.10219
noeud	30	front	-0.467324	-0.713504	0.0766423
noeud	31	front	-0.631558	0.0164234	0.0766423
noeud	32	front	-0.343237	-0.198905	0.0583942
noeud	33	front	-0.485573	-0.436131	0.080292
noeud	34	lateral	0.28815	-0.425182	0.0693431
noeud	35	front	0.346544	-0.377737	0.0437956
arc	2	4	0.080292
arc	7	8	0.0583942
arc	11	9	0.0656934
arc	12	13	0.0583942
arc	14	5	0.145985
arc	15	13	0.0839416
arc	17	11	0.0547445
arc	1	18	0.0547445
arc	13	22	0.0474453
arc	19	23	0.0583942
arc	20	26	0.116788
arc	24	28	0.116788
arc	25	23	0.040146
arc	29	23	0.0693431
arc	30	29	0.0766423
arc	31	15	0.0656934
arc	21	17	0.0620438
arc	22	5	0.0364964
arc	27	34	0.0547445
arc	34	35	0.0437956
arc	3	27	0.0656934
arc	5	18	0.0693431
arc	10	15	0.0729927
arc	5	26	0.0656934
arc	14	19	0.105839
arc	16	26	0.113139
arc	16	11	0.0839416
arc	14	32	0.0547445
arc	13	14	0.0620438
arc	17	28	0.0839416
arc	19	27	0.0729927
arc	16	6	0.0620438
arc	28	34	0.0510949
arc	29	33	0.0839416
arc	22	18	0.040146
