# Supplementary material for: The Role of Colony Size on Tunnel Branching Morphogenesis in Ant Nests
Source: PLoS One. 2014 Oct 15;9(10):e109436. doi: 10.1371/journal.pone.0109436 (PMC4198125; doi:10.1371/journal.pone.0109436)
Supplement: Data S1 — The graphs data are reported in the zip file S1.zip. Two directories are given: the directory “Final” contains the final state of the graph for all experiments, with file labels in the form “A050-01” for the group size 50, replicate 1; the directory “TimeSequences” contains the time series of networks for the group sizes 100 and 200 with one directory per experiment (same labelling convention). Within each directory, the series of 217 snapshots are given in the order. Each graph is reported in a “.gra” file which contains: the list of nodes (vertices) describing for each node: “noeud”, NodeIdent, NodeType, NodeX, NodeY, NodeRadius, followed by the list of tunnels between nodes (edges) describing for each edge: “arc”, Node1Ident, Node2Ident, Width. The Node1Ident and Node2Ident correspond to the labels NodeIdent in the list of nodes. (ZIP) [file pone.0109436.s001.zip › S12/TimeSequences/A100/A100-01/tst119.gra]

noeud	1	peripheral	-0.0293682	0.994526	0.0656934
noeud	2	peripheral	-0.587762	-0.655109	0.080292
noeud	3	peripheral	0.361143	-0.739051	0.0766423
noeud	4	front	-0.522069	-0.425182	0.0839416
noeud	5	bifurcation	-0.127908	0.279197	0.160584
noeud	6	peripheral	0.503479	0.790146	0.0839416
noeud	7	peripheral	-0.547616	0.833942	0.0583942
noeud	8	front	-0.474624	0.728102	0.0583942
noeud	9	peripheral	0.7845	-0.111314	0.0729927
noeud	10	peripheral	-0.832288	0.458029	0.0620438
noeud	11	lateral	0.634865	-0.107664	0.0948905
noeud	12	peripheral	-0.751996	0.607664	0.0583942
noeud	13	lateral	-0.427178	0.239051	0.120438
noeud	14	interne	-0.193602	0.0638686	0.20438
noeud	15	lateral	-0.529368	0.209854	0.0985401
noeud	16	lateral	0.423187	0.275547	0.080292
noeud	17	lateral	0.554573	-0.293796	0.0839416
noeud	18	lateral	0.514427	0.104015	0.0875912
noeud	19	lateral	-0.0841127	0.786496	0.0656934
noeud	20	lateral	-0.0476163	-0.465328	0.10219
noeud	21	front	0.134865	0.403285	0.124088
noeud	22	peripheral	0.642165	-0.425182	0.105839
noeud	23	interne	0.423187	-0.304745	0.0875912
noeud	24	lateral	-0.288492	0.290146	0.0620438
noeud	25	lateral	-0.080463	-0.706204	0.0875912
noeud	26	front	0.178661	-0.187956	0.131387
noeud	27	peripheral	-0.0695141	-0.863139	0.0547445
noeud	28	lateral	0.0801209	-0.487226	0.0839416
noeud	29	interne	0.167712	0.293796	0.116788
noeud	30	lateral	0.237055	-0.644161	0.10219
noeud	31	lateral	0.277201	-0.235401	0.109489
noeud	32	lateral	-0.262945	-0.611314	0.10219
noeud	33	interne	-0.372434	-0.414234	0.109489
noeud	34	front	-0.620609	-0.0456204	0.0948905
noeud	35	front	-0.456375	-0.45438	0.080292
noeud	36	lateral	0.299099	-0.436131	0.0766423
noeud	37	externe	-0.467324	-0.75	0.0583942
noeud	38	externe	0.120267	-0.85219	0.0547445
noeud	39	front	0.105668	-0.395985	0.0583942
noeud	40	front	0.777201	0.264599	0.0693431
arc	2	4	0.080292
arc	7	8	0.0583942
arc	11	9	0.0656934
arc	12	13	0.0583942
arc	14	5	0.145985
arc	15	13	0.0948905
arc	17	11	0.0547445
arc	16	18	0.0620438
arc	1	19	0.0547445
arc	23	17	0.0693431
arc	13	24	0.0547445
arc	20	25	0.0583942
arc	20	28	0.080292
arc	21	29	0.116788
arc	30	28	0.080292
arc	31	23	0.0839416
arc	26	31	0.116788
arc	27	25	0.040146
arc	32	25	0.0693431
arc	33	32	0.0620438
arc	34	15	0.0875912
arc	22	17	0.0729927
arc	35	33	0.0839416
arc	24	5	0.0620438
arc	30	36	0.0656934
arc	36	23	0.0474453
arc	28	39	0.0620438
arc	18	40	0.0656934
arc	3	30	0.0766423
arc	5	19	0.0693431
arc	10	15	0.0729927
arc	11	18	0.0839416
arc	5	29	0.0656934
arc	14	20	0.105839
arc	16	29	0.113139
arc	14	33	0.0620438
arc	13	14	0.0620438
arc	16	6	0.0620438
arc	31	36	0.0510949
arc	32	37	0.0620438
arc	24	19	0.040146
arc	30	38	0.0474453
