# Supplementary material for: The Role of Colony Size on Tunnel Branching Morphogenesis in Ant Nests
Source: PLoS One. 2014 Oct 15;9(10):e109436. doi: 10.1371/journal.pone.0109436 (PMC4198125; doi:10.1371/journal.pone.0109436)
Supplement: Data S1 — The graphs data are reported in the zip file S1.zip. Two directories are given: the directory “Final” contains the final state of the graph for all experiments, with file labels in the form “A050-01” for the group size 50, replicate 1; the directory “TimeSequences” contains the time series of networks for the group sizes 100 and 200 with one directory per experiment (same labelling convention). Within each directory, the series of 217 snapshots are given in the order. Each graph is reported in a “.gra” file which contains: the list of nodes (vertices) describing for each node: “noeud”, NodeIdent, NodeType, NodeX, NodeY, NodeRadius, followed by the list of tunnels between nodes (edges) describing for each edge: “arc”, Node1Ident, Node2Ident, Width. The Node1Ident and Node2Ident correspond to the labels NodeIdent in the list of nodes. (ZIP) [file pone.0109436.s001.zip › S12/TimeSequences/A100/A100-01/tst124.gra]

noeud	1	peripheral	-0.0293682	0.994526	0.0656934
noeud	2	peripheral	-0.587762	-0.655109	0.080292
noeud	3	peripheral	0.361143	-0.739051	0.0766423
noeud	4	front	-0.522069	-0.425182	0.0839416
noeud	5	bifurcation	-0.127908	0.279197	0.160584
noeud	6	peripheral	0.503479	0.790146	0.0839416
noeud	7	peripheral	-0.547616	0.833942	0.0583942
noeud	8	front	-0.474624	0.728102	0.0583942
noeud	9	peripheral	0.7845	-0.111314	0.0729927
noeud	10	peripheral	-0.832288	0.458029	0.0620438
noeud	11	lateral	0.634865	-0.107664	0.0948905
noeud	12	peripheral	-0.751996	0.607664	0.0583942
noeud	13	lateral	-0.427178	0.239051	0.120438
noeud	14	lateral	0.529026	-0.0346715	0.0948905
noeud	15	interne	-0.193602	0.0638686	0.20438
noeud	16	lateral	-0.533018	0.187956	0.109489
noeud	17	lateral	0.423187	0.275547	0.080292
noeud	18	lateral	0.554573	-0.293796	0.0839416
noeud	19	lateral	0.514427	0.104015	0.0875912
noeud	20	lateral	-0.0841127	0.786496	0.0656934
noeud	21	lateral	-0.0476163	-0.465328	0.10219
noeud	22	front	0.134865	0.403285	0.124088
noeud	23	peripheral	0.642165	-0.425182	0.105839
noeud	24	interne	0.423187	-0.304745	0.0875912
noeud	25	lateral	-0.288492	0.290146	0.0620438
noeud	26	lateral	-0.080463	-0.706204	0.0875912
noeud	27	front	0.178661	-0.187956	0.131387
noeud	28	peripheral	-0.0695141	-0.863139	0.0547445
noeud	29	lateral	0.0801209	-0.487226	0.0839416
noeud	30	interne	0.167712	0.293796	0.116788
noeud	31	lateral	0.237055	-0.644161	0.10219
noeud	32	lateral	0.277201	-0.235401	0.109489
noeud	33	lateral	-0.262945	-0.611314	0.10219
noeud	34	interne	-0.372434	-0.414234	0.109489
noeud	35	front	-0.60601	-0.0383212	0.0948905
noeud	36	front	-0.456375	-0.45438	0.080292
noeud	37	lateral	0.299099	-0.436131	0.0766423
noeud	38	front	0.408588	-0.104015	0.0437956
noeud	39	externe	0.120267	-0.85219	0.0547445
noeud	40	front	0.105668	-0.395985	0.0583942
noeud	41	front	0.777201	0.264599	0.0693431
noeud	42	externe	-0.467324	-0.75	0.0583942
arc	2	4	0.080292
arc	7	8	0.0583942
arc	11	9	0.0656934
arc	12	13	0.0583942
arc	14	11	0.080292
arc	15	5	0.145985
arc	16	13	0.0948905
arc	18	11	0.0547445
arc	17	19	0.0620438
arc	19	14	0.0839416
arc	1	20	0.0547445
arc	24	18	0.0693431
arc	13	25	0.0547445
arc	21	26	0.0583942
arc	21	29	0.080292
arc	22	30	0.116788
arc	31	29	0.080292
arc	32	24	0.0839416
arc	27	32	0.116788
arc	28	26	0.040146
arc	33	26	0.0693431
arc	34	33	0.0620438
arc	35	16	0.0875912
arc	23	18	0.0729927
arc	36	34	0.0839416
arc	25	5	0.0620438
arc	31	37	0.0656934
arc	37	24	0.0474453
arc	29	40	0.0620438
arc	19	41	0.0656934
arc	38	14	0.0474453
arc	3	31	0.0766423
arc	5	20	0.0693431
arc	10	16	0.0729927
arc	5	30	0.0656934
arc	15	21	0.105839
arc	17	30	0.113139
arc	15	34	0.0620438
arc	13	15	0.0620438
arc	17	6	0.0620438
arc	32	37	0.0510949
arc	33	42	0.0620438
arc	25	20	0.0474453
arc	31	39	0.0474453
