# Supplementary material for: The Role of Colony Size on Tunnel Branching Morphogenesis in Ant Nests
Source: PLoS One. 2014 Oct 15;9(10):e109436. doi: 10.1371/journal.pone.0109436 (PMC4198125; doi:10.1371/journal.pone.0109436)
Supplement: Data S1 — The graphs data are reported in the zip file S1.zip. Two directories are given: the directory “Final” contains the final state of the graph for all experiments, with file labels in the form “A050-01” for the group size 50, replicate 1; the directory “TimeSequences” contains the time series of networks for the group sizes 100 and 200 with one directory per experiment (same labelling convention). Within each directory, the series of 217 snapshots are given in the order. Each graph is reported in a “.gra” file which contains: the list of nodes (vertices) describing for each node: “noeud”, NodeIdent, NodeType, NodeX, NodeY, NodeRadius, followed by the list of tunnels between nodes (edges) describing for each edge: “arc”, Node1Ident, Node2Ident, Width. The Node1Ident and Node2Ident correspond to the labels NodeIdent in the list of nodes. (ZIP) [file pone.0109436.s001.zip › S12/TimeSequences/A100/A100-01/tst153.gra]

noeud	1	peripheral	-0.0293682	0.994526	0.0656934
noeud	2	peripheral	-0.587762	-0.655109	0.080292
noeud	3	peripheral	0.361143	-0.739051	0.0766423
noeud	4	bifurcation	-0.146156	0.279197	0.167883
noeud	5	peripheral	0.503479	0.790146	0.0839416
noeud	6	peripheral	-0.547616	0.833942	0.0583942
noeud	7	front	-0.478273	0.739051	0.0583942
noeud	8	peripheral	0.7845	-0.111314	0.0729927
noeud	9	peripheral	-0.832288	0.458029	0.0620438
noeud	10	lateral	0.634865	-0.107664	0.0948905
noeud	11	peripheral	-0.751996	0.607664	0.0583942
noeud	12	lateral	-0.427178	0.239051	0.120438
noeud	13	lateral	0.529026	-0.0346715	0.0948905
noeud	14	interne	-0.171704	0.0638686	0.222628
noeud	15	lateral	-0.533018	0.187956	0.109489
noeud	16	lateral	0.423187	0.275547	0.080292
noeud	17	lateral	0.554573	-0.293796	0.0839416
noeud	18	lateral	0.518077	0.100365	0.0875912
noeud	19	lateral	-0.0841127	0.786496	0.0656934
noeud	20	lateral	-0.0476163	-0.465328	0.10219
noeud	21	front	0.138515	0.406934	0.124088
noeud	22	peripheral	0.638515	-0.414234	0.124088
noeud	23	interne	0.423187	-0.304745	0.0875912
noeud	24	lateral	-0.288492	0.290146	0.0620438
noeud	25	lateral	-0.080463	-0.706204	0.0875912
noeud	26	peripheral	-0.0695141	-0.863139	0.0547445
noeud	27	lateral	0.0801209	-0.487226	0.0839416
noeud	28	interne	0.167712	0.293796	0.116788
noeud	29	lateral	0.237055	-0.644161	0.10219
noeud	30	lateral	0.244354	-0.257299	0.153285
noeud	31	lateral	-0.262945	-0.611314	0.10219
noeud	32	lateral	-0.372434	-0.414234	0.109489
noeud	33	lateral	0.299099	-0.436131	0.0839416
noeud	34	front	-0.61331	-0.133212	0.0693431
noeud	35	externe	0.120267	-0.85219	0.0547445
noeud	36	front	0.105668	-0.395985	0.0583942
noeud	37	externe	0.795449	0.271898	0.0693431
noeud	38	externe	-0.470974	-0.75365	0.0583942
noeud	39	interne	0.266252	-0.0967153	0.0729927
noeud	40	front	0.00347856	0.144161	0.124088
arc	6	7	0.0583942
arc	10	8	0.0656934
arc	11	12	0.0583942
arc	13	10	0.080292
arc	14	4	0.167883
arc	15	12	0.113139
arc	17	10	0.0547445
arc	16	18	0.0693431
arc	18	13	0.0839416
arc	1	19	0.0547445
arc	23	17	0.0693431
arc	12	24	0.0547445
arc	20	25	0.0693431
arc	20	27	0.080292
arc	21	28	0.116788
arc	29	27	0.080292
arc	30	23	0.0839416
arc	26	25	0.040146
arc	31	25	0.0693431
arc	32	31	0.0620438
arc	22	17	0.0839416
arc	24	4	0.0620438
arc	29	33	0.0766423
arc	33	23	0.0547445
arc	27	36	0.0620438
arc	18	37	0.0656934
arc	3	29	0.0766423
arc	4	19	0.0693431
arc	2	32	0.0693431
arc	9	15	0.0729927
arc	4	28	0.0656934
arc	14	20	0.109489
arc	16	28	0.113139
arc	14	32	0.0620438
arc	12	14	0.0620438
arc	30	39	0.0620438
arc	16	5	0.0620438
arc	30	33	0.0510949
arc	31	38	0.0620438
arc	15	34	0.0693431
arc	24	19	0.0474453
arc	29	35	0.0474453
arc	13	39	0.0656934
arc	39	40	0.124088
